# Supplementary material for: Regional long-term analysis of dietary isotopes in Neolithic southeastern Italy: new patterns and research directions
Source: Sci Rep. 2023 May 16;13:7914. doi: 10.1038/s41598-023-34771-y (PMC10188610; doi:10.1038/s41598-023-34771-y)
Supplement: Supplementary file 5 — Supplementary Information 4. [file 41598_2023_34771_MOESM5_ESM.xlsx]

## Sheet: Sheet1
Site	Period	Area	Km from the coast	Coast	Province	Latitude	Longitude	Sample ID	Context ID	Species	Group	diet	Age class*	Sex	Element	14C date (BP)	14C date (BC) - using IntCal20	%C	%N	C:N	δ13C	δ15N	Reference
Balsignano	Middle Neolithic	Southern Italy	8	Coast	Bari	41.0671	16.7956	BA8	T2	Homo sapiens	human	omnivore	A	M	ulna			17.2	5.8	3.4	-19.2	9.8	This study
Cala Colombo	Late Neolithic	Southern Italy	0	Coast	Bari	41.0857	17.0083	CC1	ind.1	Homo sapiens	human	omnivore	ND	ND	skull			13.8	4.8	3.3	-19.5	9.3	This study
Cala Colombo	Late Neolithic	Southern Italy	0	Coast	Bari	41.0857	17.0083	CC3	ind. 3	Homo sapiens	human	omnivore	ND	ND	skull			23.7	8.8	3.1	-19.3	9.6	This study
Cala Colombo	Late Neolithic	Southern Italy	0	Coast	Bari	41.0857	17.0083	CC4	ind. 7	Homo sapiens	human	omnivore	SA	ND	mandible			26.4	9.6	3.2	-19.6	9.3	This study
Cala Colombo	Late Neolithic	Southern Italy	0	Coast	Bari	41.0857	17.0083	CC9	ind. 17	Homo sapiens	human	omnivore	ND	ND	rib			7	2.3	3.6	-20.2	7	This study
Cala Colombo	Late Neolithic	Southern Italy	0	Coast	Bari	41.0857	17.0083	CC10	ind. 18	Homo sapiens	human	omnivore	ND	ND	skull			19.6	6.9	3.3	-19.3	9.4	This study
Cala Colombo	Late Neolithic	Southern Italy	0	Coast	Bari	41.0857	17.0083	CC12	no code	Homo sapiens	human	omnivore	ND	ND	bone fragment			16.5	5.8	3.3	-19.3	10.6	This study
Cala Scizzo	Late Neolithic	Southern Italy	0	Coast	Bari	41.0915	16.9879	BA21	Ind 1 (Juv) (4)	Homo sapiens	human	omnivore	SA	ND	skull			10.2	3.5	3.4	-19.9	7.6	This study
Carpignano Salentino	Middle Neolithic	Southern Italy	10	Coast	Lecce	40.1959	18.3383	SC28	ind. A	Homo sapiens	human	omnivore	ND	ND	rib	5665 ± 30 BP	4589-4371 cal BC (95.4%)	21.1	7.4	3.3	-19.7	9.3	This study
Catignano	Middle Neolithic	Central Italy	30	Inland	Pescara	42.3473	13.9527	IT15	Catignano struttura 9A / Catignano I	Homo sapiens	human	omnivore	A	F	tibia			31.4	11.5	3.2	-19.9	8.7	This study
Catignano	Middle Neolithic	Central Italy	30	Inland	Pescara	42.3473	13.9527	IT16	Catignano ind. A / Catignano 2	Homo sapiens	human	omnivore	SA	ND	skull			39.5	13.6	3.4	-21.5	5.7	This study
Catignano	Middle Neolithic	Central Italy	30	Inland	Pescara	42.3473	13.9527	IT18	Catignano juv B / Catignano 3	Homo sapiens	human	omnivore	SA	ND	bone fragment			42.3	14.1	3.6	-20.1	7.5	This study
Catignano	Middle Neolithic	Central Italy	30	Inland	Pescara	42.3473	13.9527	IT17	fauna	Bos?	terrestrial animal	herbivore	ND	ND	bone fragment			31.4	12.6	2.9	-19.5	6.1	This study
Diga di Occhito	Late Neolithic	Southern Italy	75	Inland	Foggia	41.5689	14.9836	OCH1	excavation no. 8	Homo sapiens	human	omnivore	ND	ND	tibia			30.6	11.3	3.2	-19.3	9.1	This study
Diga di Occhito	Late Neolithic	Southern Italy	75	Inland	Foggia	41.5689	14.9836	OCH2	excavation no. 4	Homo sapiens	human	omnivore	ND	ND	tibia	5060 ± 40 BP	3962-3715 cal BC (95.4%)	31.8	11.7	3.2	-19.3	10.8	This study
Diga di Occhito	Late Neolithic	Southern Italy	75	Inland	Foggia	41.5689	14.9836	OCH3	excavation no. 3	Homo sapiens	human	omnivore	ND	ND	tibia			30	11.1	3.2	-20.2	8.6	This study
Diga di Occhito	Late Neolithic	Southern Italy	75	Inland	Foggia	41.5689	14.9836	OCH4	excavation no. 1	Homo sapiens	human	omnivore	ND	ND	tibia			27	10	3.2	-20.2	8.7	This study
Diga di Occhito	Late Neolithic	Southern Italy	75	Inland	Foggia	41.5689	14.9836	OCH5	excavation no. 2	Homo sapiens	human	omnivore	ND	ND	tibia			28.6	10.5	3.2	-20.1	8.4	This study
Diga di Occhito	Late Neolithic	Southern Italy	75	Inland	Foggia	41.5689	14.9836	OCH6	excavation no. 2	Homo sapiens	human	omnivore	ND	ND	tibia			29.1	10.7	3.2	-20.4	8.8	This study
Diga di Occhito	Late Neolithic	Southern Italy	75	Inland	Foggia	41.5689	14.9836	OCH7	excavation no. 12	Homo sapiens	human	omnivore	ND	ND	tibia			22.5	8.2	3.2	-19.6	9.1	This study
Diga di Occhito	Late Neolithic	Southern Italy	75	Inland	Foggia	41.5689	14.9836	OCH8	excavation no. 10	Homo sapiens	human	omnivore	ND	ND	tibia			31.5	11.6	3.2	-20.2	8.8	This study
Diga di Occhito	Late Neolithic	Southern Italy	75	Inland	Foggia	41.5689	14.9836	OCH9	excavation no. 11	Homo sapiens	human	omnivore	ND	ND	tibia			32.9	12.1	3.2	-20.2	8.6	This study
Diga di Rendina	Early Neolithic	Southern Italy	50	Inland	Potenza	41.1089	16.8754	REN1	dep. 1 F	Homo sapiens	human	omnivore	A	F	skull			41.9	15.2	3.2	-19.7	9.2	This study
Diga di Rendina	Early Neolithic	Southern Italy	50	Inland	Potenza	41.1089	16.8754	REN2	dep 1 M	Homo sapiens	human	omnivore	A	M	femur			40.6	14.8	3.2	-19.4	9.1	This study
Diga di Rendina	Early Neolithic	Southern Italy	50	Inland	Potenza	41.1089	16.8754	REN3	dep 3. juv	Homo sapiens	human	omnivore	SA	ND	humerus			48.7	17.7	3.2	-19.7	10.2	This study
Diga di Rendina	Early Neolithic	Southern Italy	50	Inland	Potenza	41.1089	16.8754	REN4	dep 2 juv	Homo sapiens	human	omnivore	SA	ND	radius			36.8	13.3	3.2	-19.7	9.1	This study
Diga di Rendina	Early Neolithic	Southern Italy	50	Inland	Potenza	41.1089	16.8754	REN5	A1 dep 3	Homo sapiens	human	omnivore	ND	ND	skull			38.8	14	3.2	-19.9	9.5	This study
Diga di Rendina	Early Neolithic	Southern Italy	50	Inland	Potenza	41.1089	16.8754	REN6	N12	Homo sapiens	human	omnivore	ND	ND	skull			46.8	16.9	3.2	-19.9	9.6	This study
Diga di Rendina	Early Neolithic	Southern Italy	50	Inland	Potenza	41.1089	16.8754	REN7	A1 dep. 3 sito 3 area A	Homo sapiens	human	omnivore	ND	ND	femur			38	13.7	3.2	-20	9.3	This study
Diga di Rendina	Early Neolithic	Southern Italy	50	Inland	Potenza	41.1089	16.8754	REN8	ZR73 sep. 2	Homo sapiens	human	omnivore	ND	ND	humerus			43	15.4	3.3	-19.5	9.3	This study
Diga di Rendina	Early Neolithic	Southern Italy	50	Inland	Potenza	41.1089	16.8754	REN9	fauna	Bos?	terrestrial animal	herbivore	ND	ND	bone fragment			33.4	11.6	3.4	-20.3	7.1	This study
Fossacesia	Late Neolithic	Central Italy	2	Coast	Chieti	42.2414	14.4833	IT8	Fossacesia	Homo sapiens	human	omnivore	A	F	skull			40	14.5	3.2	-19.2	9.6	This study
La Torretta - Poggio Imperiale	Middle Neolithic	Southern Italy	10	Coast	Foggia	41.8259	15.3493	PIM1	t.1	Homo sapiens	human	omnivore	A	ND	rib			37.7	13.9	3.2	-19.1	8.8	This study
La Torretta - Poggio Imperiale	Middle Neolithic	Southern Italy	10	Coast	Foggia	41.8259	15.3493	PIM2	t.2	Homo sapiens	human	omnivore	A	ND	fibula			29.5	10.8	3.2	-19.2	7.2	This study
La Torretta - Poggio Imperiale	Middle Neolithic	Southern Italy	10	Coast	Foggia	41.8259	15.3493	PIM4	t.4	Homo sapiens	human	omnivore	A	ND	clavicle			40.6	14.9	3.2	-19.6	8.3	This study
La Torretta - Poggio Imperiale	Middle Neolithic	Southern Italy	10	Coast	Foggia	41.8259	15.3493	PIM6	t.6	Homo sapiens	human	omnivore	A	ND	skull			36.1	13.2	3.2	-19.5	9.1	This study
La Torretta - Poggio Imperiale	Middle Neolithic	Southern Italy	10	Coast	Foggia	41.8259	15.3493	PIM7		Bos	terrestrial animal	herbivore			bone fragment			36.6	13.3	3.2	-20.6	7.6	This study
La Torretta - Poggio Imperiale	Middle Neolithic	Southern Italy	10	Coast	Foggia	41.8259	15.3493	PIM8		Sus	terrestrial animal	omnivore			bone fragment			36	13.1	3.2	-19.6	6.6	This study
La Torretta - Poggio Imperiale	Middle Neolithic	Southern Italy	10	Coast	Foggia	41.8259	15.3493	PIM9		Ovis vel Capra	terrestrial animal	herbivore			bone fragment			30.5	11.3	3.2	-20.7	7.8	This study
Lama dei Peligni	Early Neolithic	Central Italy	40	Inland	Chieti	42.0417	14.1869	LdP		Homo sapiens	human	omnivore	A	F	humerus	6540 ± 80 BP	5626-5333 cal BC (95.4%)	47.7	17	3.3	-19.1	12.3	This study
Madonna delle Grazie	Late Neolithic	Southern Italy	5	Coast	Bari	41.0174	17.0105	BA14	T1 S. Lorenzo US7 (scavo nuovo)	Homo sapiens	human	omnivore	A	F	bone fragment			36.7	12.9	3.3	-19.5	8.8	This study
Madonna delle Grazie	Late Neolithic	Southern Italy	5	Coast	Bari	41.0174	17.0105	BA15	T2 Rutigliano (scavo vecchio)	Homo sapiens	human	omnivore	A	F	bone fragment			23.9	8.4	3.3	-19.5	10.1	This study
Madonna delle Grazie	Late Neolithic	Southern Italy	5	Coast	Bari	41.0174	17.0105	BA16	T3 (scavo vecchio)	Homo sapiens	human	omnivore	A	M	bone fragment			28.9	10.6	3.2	-19.2	10.1	This study
Madonna delle Grazie	Late Neolithic	Southern Italy	5	Coast	Bari	41.0174	17.0105	BA17	T2 (15) (scavo nuovo)	Homo sapiens	human	omnivore	SA	ND	bone fragment			32.4	10.8	3.5	-20.2	9	This study
Malerba - Altamura	Middle Neolithic	Southern Italy	45	Inland	Bari	40.806	16.5938	BA19	T2A (2)	Homo sapiens	human	omnivore	A	F	fibula			6.5	2.1	3.5	-20.1	6.9	This study
Malerba - Altamura	Middle Neolithic	Southern Italy	45	Inland	Bari	40.806	16.5938	BA20	T2B (3)	Homo sapiens	human	omnivore	A	F	radius			32	11.5	3.2	-19.1	8.7	This study
Masseria Stevanato	Late Neolithic	Southern Italy	5	Coast	Bari	41.067	16.8572	BA6	Silos	Homo sapiens	human	omnivore	A	M	humerus			20.5	7.4	3.2	-19.2	9.3	This study
Masseria Stevanato	Late Neolithic	Southern Italy	5	Coast	Bari	41.067	16.8572	BA7	Carbonara T2	Homo sapiens	human	omnivore	ND	ND	rib			14.2	5	3.3	-21.1	5.3	This study
Passo di Corvo	Middle Neolithic	Southern Italy	25	Inland	Foggia	41.553	15.6113	IT6	ind. D	Homo sapiens	human	omnivore	A	ND	bone fragment			30.9	11.3	3.2	-19.2	8.6	This study
Passo di Corvo	Middle Neolithic	Southern Italy	25	Inland	Foggia	41.553	15.6113	IT7	ind. E	Homo sapiens	human	omnivore	A	M	bone fragment			33.1	12.2	3.2	-19.1	8.6	This study
Ripa Tetta	Early Neolithic	Southern Italy	50	Inland	Foggia	41.5079	15.3352	IT23	Ripatetta ind A	Homo sapiens	human	omnivore	A	F	bone fragment			41.9	13.6	3.7	-19.7	10.3	This study
Ripa Tetta	Early Neolithic	Southern Italy	50	Inland	Foggia	41.5079	15.3352	IT24	Ripatetta ind B	Homo sapiens	human	omnivore	A	M	tibia			1.8	7.4	0.3	-24.1	8.1	This study
Ripa Tetta	Early Neolithic	Southern Italy	50	Inland	Foggia	41.5079	15.3352	IT26	Ripatetta ind 1 (V)	Homo sapiens	human	omnivore	A	M	radius			31	7.8	4.6	-19.9	7.6	This study
Ripa Tetta	Early Neolithic	Southern Italy	50	Inland	Foggia	41.5079	15.3352	IT27	Ripatetta ind Z	Homo sapiens	human	omnivore	A	F	fibula			33.6	11.9	3.3	-19.6	9.6	This study
Ripa Tetta	Early Neolithic	Southern Italy	50	Inland	Foggia	41.5079	15.3352	IT25	fauna	Bos?	terrestrial animal	herbivore	ND	ND	bone fragment			3.4	0.7	5.9	-22.8	5.3	This study
Santa Barbara	Late Neolithic	Southern Italy	0	Coast	Bari	40.9704	17.2423	BA22	98 Meo - Ind 1/12 sup (5) SX	Homo sapiens	human	omnivore	SA	ND	rib			41.5	14.9	3.3	-18.7	10.7	This study
Santa Barbara	Late Neolithic	Southern Italy	0	Coast	Bari	40.9704	17.2423	BA24	La trappola - Saggio II (7)	Homo sapiens	human	omnivore	A	F	rib			15.7	5.5	3.3	-19.6	7.3	This study
Samari	Early Neolithic	Southern Italy	1	Coast	Gallipoli	40.0284	18.0331	IT33	Samari ind EE	Homo sapiens	human	omnivore	A	M	femur			27.3	9.4	3.5	-19.1	10.4	This study
Samari	Early Neolithic	Southern Italy	1	Coast	Gallipoli	40.0284	18.0331	IT34	Samari ind FF	Homo sapiens	human	omnivore	A	M	humerus			11.1	5.4	2.8	-19.4	9.4	This study
Samari	Early Neolithic	Southern Italy	1	Coast	Gallipoli	40.0284	18.0331	IT35a	Samari H1 14/15 GG	Homo sapiens	human	omnivore	A	M	femur			1.1	3.9		-23.4		This study
Samari	Early Neolithic	Southern Italy	1	Coast	Gallipoli	40.0284	18.0331	IT36	Samari ind II	Homo sapiens	human	omnivore	A	M	rib			17.6	6.4	3.2	-18.5	10.4	This study
Samari	Early Neolithic	Southern Italy	1	Coast	Gallipoli	40.0284	18.0331	IT37c	Samari ind NN	Homo sapiens	human	omnivore	A	M	tibia			6.5	2.1	3.6	-19.8	8.4	This study
Samari	Early Neolithic	Southern Italy	1	Coast	Gallipoli	40.0284	18.0331	IT37d	Samari ind MM	Homo sapiens	human	omnivore	A	M	tibia			15.3	5.4	3.3	-19.3	9.1	This study
Samari	Early Neolithic	Southern Italy	1	Coast	Gallipoli	40.0284	18.0331	IT37e	Samari ind LL	Homo sapiens	human	omnivore	A	M	tibia			37.4	13.6	3.2	-18.6	9.7	This study
Samari	Early Neolithic	Southern Italy	1	Coast	Gallipoli	40.0284	18.0331	IT38	Samari ind OO	Homo sapiens	human	omnivore	A	F	femur			29.1	10.5	3.3	-19	10.2	This study
Samari	Early Neolithic	Southern Italy	1	Coast	Gallipoli	40.0284	18.0331	IT39	Samari ind PP	Homo sapiens	human	omnivore	SA	ND	femur			28.4	10.2	3.3	-19.3	9.5	This study
Serra Cicora	Middle Neolithic	Southern Italy	0	Coast	Lecce	40.1703	17.9466	SC1	T10A	Homo sapiens	human	omnivore	A	F	maxilla	5686 ± 35 BP	4655-4407 cal BC (95.4%)	18.3	6.7	3.2	-18.7	10.4	This study
Serra Cicora	Middle Neolithic	Southern Italy	0	Coast	Lecce	40.1703	17.9466	SC2	T6A	Homo sapiens	human	omnivore	A	F	fibula			29.9	10.8	3.3	-20.6	7.9	This study
Serra Cicora	Middle Neolithic	Southern Italy	0	Coast	Lecce	40.1703	17.9466	SC3	T8	Homo sapiens	human	omnivore	A	F	fibula	5687 ± 45	4679-4373 cal BC (95.4%)	32.2	11.6	3.3	-19.8	9.1	This study
Serra Cicora	Middle Neolithic	Southern Italy	0	Coast	Lecce	40.1703	17.9466	SC4	T2A	Homo sapiens	human	omnivore	SA	ND	femur			24.6	8.3	3.5	-19.1	9.3	This study
Serra Cicora	Middle Neolithic	Southern Italy	0	Coast	Lecce	40.1703	17.9466	SC6	T3B	Homo sapiens	human	omnivore	A	F	femur			10.6	3.6	3.4	-19.3	9.1	This study
Serra Cicora	Middle Neolithic	Southern Italy	0	Coast	Lecce	40.1703	17.9466	SC7	T6C	Homo sapiens	human	omnivore	A	F	femur			7.5	2.5	3.5	-19.5	8.7	This study
Serra Cicora	Middle Neolithic	Southern Italy	0	Coast	Lecce	40.1703	17.9466	SC8	T4A	Homo sapiens	human	omnivore	A	F	femur	5648 ± 35 BP	4549-4363 cal BC (95.4%)	5.1	1.7	3.6	-19.4	7.2	This study
Serra Cicora	Middle Neolithic	Southern Italy	0	Coast	Lecce	40.1703	17.9466	SC9	T3A	Homo sapiens	human	omnivore	A	F	femur	5690 ± 45 BP	4680-4401 cal BC (95.4%)	17.9	6.2	3.4	-19.5	9.5	This study
Serra Cicora	Late Neolithic	Southern Italy	0	Coast	Lecce	40.1703	17.9466	SC10	T5B	Homo sapiens	human	omnivore	A	F	metatarsal	5404 ± 45	4347-4059 cal BC (95.4%)	17.6	6	3.4	-19.4	9.2	This study
Serra Cicora	Late Neolithic	Southern Italy	0	Coast	Lecce	40.1703	17.9466	SC11	T5A	Homo sapiens	human	omnivore	A	F	femur			18	6.5	3.2	-19	9.4	This study
Serra Cicora	Middle Neolithic	Southern Italy	0	Coast	Lecce	40.1703	17.9466	SC12	T6C	Homo sapiens	human	omnivore	A	F	mandible			8.5	2.8	3.5	-19.9	10.2	This study
Serra Cicora	Middle Neolithic	Southern Italy	0	Coast	Lecce	40.1703	17.9466	SC14	T10C 234 (25)	Homo sapiens	human	omnivore	A	M	bone fragment			20.8	7.5	3.2	-19	10.3	This study
Serra Cicora	Middle Neolithic	Southern Italy	0	Coast	Lecce	40.1703	17.9466	SC16	T9	Homo sapiens	human	omnivore	A	M	fibula	5591 ± 45 BP	4532-4346 cal BC (95.4%)	9.8	3.4	3.4	-19.4	9.2	This study
Serra Cicora	Middle Neolithic	Southern Italy	0	Coast	Lecce	40.1703	17.9466	SC17	T10B 107	Homo sapiens	human	omnivore	ND	ND	mandible			17.8	6.4	3.2	-19.1	10.2	This study
Serra Cicora	Middle Neolithic	Southern Italy	0	Coast	Lecce	40.1703	17.9466	SC18	T10D 295	Homo sapiens	human	omnivore	A	M	mandible			32.5	11.8	3.2	-18.9	10	This study
Serra Cicora	Middle/Late Neolithic	Southern Italy	0	Coast	Lecce	40.1703	17.9466	SC23	T1 (280-454)	Homo sapiens	human	omnivore	ND	ND	mandible			14.7	5.2	3.3	-20.3	7.8	This study
Serra Cicora	Middle Neolithic	Southern Italy	0	Coast	Lecce	40.1703	17.9466	SC30	FAUNA 2	Cervus	terrestrial animal	herbivore	ND	ND	bone fragment			6.4	2.2	3.4	-21	5.7	This study
Serra Cicora	Middle Neolithic	Southern Italy	0	Coast	Lecce	40.1703	17.9466	SC32	FAUNA 5	Sus	terrestrial animal	omnivore	ND	ND	bone fragment			17.2	17.2	3.3	-20.9	7.3	This study
Serra Cicora	Middle Neolithic	Southern Italy	0	Coast	Lecce	40.1703	17.9466	SC33	FAUNA 6	Ovis vel Capra	terrestrial animal	herbivore	ND	ND	bone fragment			29.1631	10.5246	3.2	-21.9	8	This study
Serra Cicora	Middle Neolithic	Southern Italy	0	Coast	Lecce	40.1703	17.9466	SC34	FAUNA 7	Ovis vel Capra	terrestrial animal	herbivore	ND	ND	bone fragment			7.28183	2.47099	3.4	-20.8	5	This study
Serra Cicora	Middle Neolithic	Southern Italy	0	Coast	Lecce	40.1703	17.9466	SC35	FAUNA 8	Capreolus	terrestrial animal	herbivore	ND	ND	bone fragment			9.13231	3.00805	3.5	-21.1	5.6	This study
Serra Cicora	Middle Neolithic	Southern Italy	0	Coast	Lecce	40.1703	17.9466	SC39	FAUNA 9	Bos	terrestrial animal	herbivore	ND	ND	bone fragment			32.5966	11.7888	3.2	-20.3	5.7	This study
Serra Cicora	Middle Neolithic	Southern Italy	0	Coast	Lecce	40.1703	17.9466	SC40	FAUNA 13	Sus	terrestrial animal	omnivore	ND	ND	bone fragment			7.80353	2.64001	3.5	-20.6	5.5	This study
Serra Cicora	Middle Neolithic	Southern Italy	0	Coast	Lecce	40.1703	17.9466	SC41	FAUNA 14	Sus	terrestrial animal	omnivore	ND	ND	bone fragment			11.6891	4.06602	3.4	-21.4	5.2	This study
Serra Cicora	Middle Neolithic	Southern Italy	0	Coast	Lecce	40.1703	17.9466	SC42	FAUNA 15	Ovis vel Capra	terrestrial animal	herbivore	ND	ND	bone fragment			18.4369	6.5414	3.3	-19.5	6.1	This study
Serra Cicora	Middle Neolithic	Southern Italy	0	Coast	Lecce	40.1703	17.9466	SC44	FAUNA 17	Ovis vel Capra	terrestrial animal	herbivore	ND	ND	bone fragment			28.8916	10.5487	3.2	-20.8	6.9	This study
Tirlecchia	Middle Neolithic	Southern Italy	30	Inland	Matera	40.6946	16.6525	IT9	Tirlecchia ind G	Homo sapiens	human	omnivore	A	M	femur			31.2	11.3	3.2	-19.6	9	This study
Tirlecchia	Middle Neolithic	Southern Italy	30	Inland	Matera	40.6946	16.6525	IT10	Tirlecchia ind H	Homo sapiens	human	omnivore	A	ND	femur			19.8	7.1	3.3	-19.6	9.2	This study
Tirlecchia	Middle Neolithic	Southern Italy	30	Inland	Matera	40.6946	16.6525	IT11	Tirlecchia ind I	Homo sapiens	human	omnivore	A	ND	skull			28.6	10.4	3.2	-19.5	9.3	This study
Tirlecchia	Middle Neolithic	Southern Italy	30	Inland	Matera	40.6946	16.6525	IT12	Tirlecchia ind L	Homo sapiens	human	omnivore	A	F	femur			30.1	11	3.2	-19.7	8.9	This study
Titolo-Palese	Middle Neolithic	Southern Italy	0	Coast	Bari	41.1594	16.7675	T1	T. 1	Homo sapiens	human	omnivore	A	ND	femur			41.8	14.1	3.5	-19.7	7.5	This study
Titolo-Palese	Middle Neolithic	Southern Italy	0	Coast	Bari	41.1594	16.7675	T2	T. 2	Homo sapiens	human	omnivore	A	M	femur	6541 ± 50BP	5617-5380 cal BC (95.4%)	45.4	15.4	3.4	-19.1	8	This study
Titolo-Palese	Middle Neolithic	Southern Italy	0	Coast	Bari	41.1594	16.7675	T3	T. 3	Homo sapiens	human	omnivore	A	M	rib			41.5	14.7	3.3	-19.3	9	This study
Titolo-Palese	Middle Neolithic	Southern Italy	0	Coast	Bari	41.1594	16.7675	T4	T. 4	Homo sapiens	human	omnivore	ND	ND	femur			29.8	10.3	3.4	-19.5	8.1	This study
Titolo-Palese	Middle Neolithic	Southern Italy	0	Coast	Bari	41.1594	16.7675	T5	T. 5	Homo sapiens	human	omnivore	ND	ND	rib			40.3	14.4	3.3	-19.5	8.6	This study
Titolo-Palese	Middle Neolithic	Southern Italy	0	Coast	Bari	41.1594	16.7675	T6	T. 6	Homo sapiens	human	omnivore	A	M	fibula	6230 ± 50 BP	5311-5045 cal BC (95.4%)	38.6	12.9	3.5	-20	7.9	This study
Titolo-Palese	Middle Neolithic	Southern Italy	0	Coast	Bari	41.1594	16.7675	T7	T. 7	Homo sapiens	human	omnivore	SA	ND	rib			32.2	11.5	3.3	-19.4	7.8	This study
Titolo-Palese	Middle Neolithic	Southern Italy	0	Coast	Bari	41.1594	16.7675	T8	T. 8	Homo sapiens	human	omnivore	A	F	femur			49.9	17.2	3.4	-19.3	8.1	This study
Titolo-Palese	Early Neolithic	Southern Italy	0	Coast	Bari	41.1594	16.7675	T9	T. 9	Homo sapiens	human	omnivore	A	F	rib	6815 ± 45 BP	5786-5627 cal BC (95.4%)	37	12.2	3.5	-19.8	8	This study
Titolo-Palese	Middle Neolithic	Southern Italy	0	Coast	Bari	41.1594	16.7675	T10A	T. 10A	Homo sapiens	human	omnivore	A	F	phalanx			42.2	14.7	3.4	-19.6	9	This study
Titolo-Palese	Middle Neolithic	Southern Italy	0	Coast	Bari	41.1594	16.7675	T10B	T. 10B	Homo sapiens	human	omnivore	SA	ND	rib			34.9	11.8	3.4	-20.4	6.3	This study
Trasano	Middle Neolithic	Southern Italy	40	Inland	Matera	40.6758	16.6385	IT40	Trasano ind QQ	Homo sapiens	human	omnivore	A	M	rib			36.4	13.2	3.2	-19.6	9.3	This study
Trasano	Middle Neolithic	Southern Italy	40	Inland	Matera	40.6758	16.6385	IT41	Trasano ind RR	Homo sapiens	human	omnivore	A	F	fibula			43	15.4	3.3	-19.8	8.4	This study
Trasano	Middle Neolithic	Southern Italy	40	Inland	Matera	40.6758	16.6385	IT42	Trasano ind SS	Homo sapiens	human	omnivore	A	F	rib			36.6	13.3	3.2	-19.5	9.3	This study
Trasano	Middle Neolithic	Southern Italy	40	Inland	Matera	40.6758	16.6385	IT43	Trasano ind TT	Homo sapiens	human	omnivore	SA	ND	rib			42.4	15	3.3	-20	9.3	This study
Trasano	Middle Neolithic	Southern Italy	40	Inland	Matera	40.6758	16.6385	IT44	Trasano silos juv	Homo sapiens	human	omnivore	SA	ND	bone fragment			38.1	13.6	3.3	-19.8	8.9	This study
Trasano	Middle Neolithic	Southern Italy	40	Inland	Matera	40.6758	16.6385	IT45	Trasano ind VV	Homo sapiens	human	omnivore	SA	ND	skull			34	12.2	3.3	-19.9	9.6	This study
Trasano	Middle Neolithic	Southern Italy	40	Inland	Matera	40.6758	16.6385	IT46	Trasano ind UU	Homo sapiens	human	omnivore	A	M	fibula			38.5	14	3.2	-19.3	9.9	This study
*Individuals were identified as adults (A) or subadults (SA) if they were ≥ 18 years old at death or younger, respectively.
