# Supplementary material for: Regional long-term analysis of dietary isotopes in Neolithic southeastern Italy: new patterns and research directions
Source: Sci Rep. 2023 May 16;13:7914. doi: 10.1038/s41598-023-34771-y (PMC10188610; doi:10.1038/s41598-023-34771-y)
Supplement: Supplementary file 6 — Supplementary Information 5. [file 41598_2023_34771_MOESM6_ESM.xlsx]

## Sheet: Sheet1
Site	Period	Area	Km from the coast	Coast	Province	Latitude	Longitude	Sample ID	Context ID	Species	Group	diet	Age class*	Sex	Element	14C date (BP)	14C date (BC) - using IntCal20	%C	%N	C:N	d13C_co	d15N_co	Reference
Balsignano	Early Neolithic	Southern Italy	8	Coast	Bari	41.0671	16.7956	Bal III fauna	Bal III fauna	Ovis	terrestrial animal	herbivore	ND	ND	bone fragment			47.2	16.2	3.4	-20	6.2	Lelli et al. 2012
Balsignano	Middle Neolithic	Southern Italy	8	Coast	Bari	41.0671	16.7956	Bal III	Bal III	Homo sapiens	human	omnivore	A	F	bone fragment			39.9	13.6	3.4	-19.3	8.1	Lelli et al. 2012
Fonteviva	Early Neolithic	Southern Italy	15	Inland	Foggia	41.4916	15.5206	SK4256	individual 1	Homo sapiens	human	omnivore	A	F	bone fragment	6594 ± 23 BP	5613-5480 cal BC (95.4%)			3.3	-19.3	9.7	Parkinson and McLaughlin 2020
Fonteviva	Early Neolithic	Southern Italy	15	Inland	Foggia	41.4916	15.5206	SK4257	individual 2	Homo sapiens	human	omnivore	A	F	bone fragment	6570 ± 23 BP	5611-5477 cal BC (95.4%)			3.3	-19.4	10.2	Parkinson and McLaughlin 2020
Grotta delle Mura	Early Neolithic	Southern Italy	0	Coast	Bari	40.9475	17.3075	GM 10		Homo sapiens	human	omnivore	ND	ND	bone fragment			41.7	14.4	3.4	-19.6	7.8	Lelli et al. 2012
Grotta delle Mura	Early Neolithic	Southern Italy	0	Coast	Bari	40.9475	17.3075	GM 11		Homo sapiens	human	omnivore	ND	ND	bone fragment			39.5	13.9	3.3	-17.7	8	Lelli et al. 2012
Grotta delle Mura	Early Neolithic	Southern Italy	0	Coast	Bari	40.9475	17.3075	GM 1		Caprinae	terrestrial animal	herbivore	ND	ND	bone fragment			48	16.7	3.4	-19.5	6.5	Lelli et al. 2012
Grotta delle Mura	Early Neolithic	Southern Italy	0	Coast	Bari	40.9475	17.3075	GM 2		Caprinae	terrestrial animal	herbivore	ND	ND	bone fragment			44.5	15.7	3.3	-20.2	5.3	Lelli et al. 2012
Grotta delle Mura	Early Neolithic	Southern Italy	0	Coast	Bari	40.9475	17.3075	GM 3		Caprinae	terrestrial animal	herbivore	ND	ND	bone fragment			44.7	15.3	3.4	-20.2	7.1	Lelli et al. 2012
Grotta delle Mura	Early Neolithic	Southern Italy	0	Coast	Bari	40.9475	17.3075	GM 4		Caprinae	terrestrial animal	herbivore	ND	ND	bone fragment			39.8	13.7	3.4	-19.3	6.5	Lelli et al. 2012
Grotta delle Mura	Early Neolithic	Southern Italy	0	Coast	Bari	40.9475	17.3075	GM 5		Caprinae	terrestrial animal	herbivore	ND	ND	bone fragment			47.6	16.3	3.4	-20.8	5.2	Lelli et al. 2012
Grotta delle Mura	Early Neolithic	Southern Italy	0	Coast	Bari	40.9475	17.3075	GM 6		Caprinae	terrestrial animal	herbivore	ND	ND	bone fragment			46.9	15.9	3.5	-21.7	3.8	Lelli et al. 2012
Grotta delle Mura	Early Neolithic	Southern Italy	0	Coast	Bari	40.9475	17.3075	GM 7		Caprinae	terrestrial animal	herbivore	ND	ND	bone fragment			50.5	16.9	3.5	-20.8	4.5	Lelli et al. 2012
Grotta delle Mura	Early Neolithic	Southern Italy	0	Coast	Bari	40.9475	17.3075	GM 8		Caprinae	terrestrial animal	herbivore	ND	ND	bone fragment			50.7	17.6	3.4	-19.8	6.5	Lelli et al. 2012
Grotta delle Mura	Early Neolithic	Southern Italy	0	Coast	Bari	40.9475	17.3075	GM 9		Canis	terrestrial animal	omnivore	ND	ND	bone fragment			43.5	14.8	3.4	-19.9	7.8	Lelli et al. 2012
Grotta delle Mura	Early epigravettian	Southern Italy	0	Coast	Bari	40.9475	17.3075	GM 12		Marine fish	marine fish	marine	ND	ND	bone fragment			47.9	16.9	3.3	-12.9	9	Lelli et al. 2012
Grotta delle Mura	Late epigravettian	Southern Italy	0	Coast	Bari	40.9475	17.3075	GM 13		Marine fish	marine fish	marine	ND	ND	bone fragment			46.3	15.3	3.5	-18.9	11.7	Lelli et al. 2012
Grotta delle Mura	Late epigravettian	Southern Italy	0	Coast	Bari	40.9475	17.3075	GM 14		Marine fish	marine fish	marine	ND	ND	bone fragment			50.1	17.5	3.3	-16.9	14	Lelli et al. 2012
Grotta delle Mura	Late epigravettian	Southern Italy	0	Coast	Bari	40.9475	17.3075	GM 16		Marine fish	marine fish	marine	ND	ND	bone fragment			44.8	15.7	3.3	-10.8	10	Lelli et al. 2012
Grotta delle Mura	Sauvetterian	Southern Italy	0	Coast	Bari	40.9475	17.3075	GM 17		Mugilidae	marine fish	marine	ND	ND	bone fragment			48.3	17.2	3.3	-18	10.6	Lelli et al. 2012
Grotta delle Mura	Sauvetterian	Southern Italy	0	Coast	Bari	40.9475	17.3075	GM 18		Mugilidae	marine fish	marine	ND	ND	bone fragment			37.2	12.3	3.5	-16.6	9.2	Lelli et al. 2012
Grotta Funeraria	Late Neolithic	Southern Italy	30	Inland	Matera	40.6347	16.6361	GF01a		Homo sapiens	human	omnivore	A	M	bone fragment	6072 ± 34 BP	5204-4847 cal BC (95.4%)	44	16	3.2	-19.9	10.2	Arena et al. 2020
Grotta Funeraria	Late Neolithic	Southern Italy	30	Inland	Matera	40.6347	16.6361	GF02a		Homo sapiens	human	omnivore	A	M	bone fragment			44.7	16.1	3.2	-19.8	9.5	Arena et al. 2020
Grotta Funeraria	Late Neolithic	Southern Italy	30	Inland	Matera	40.6347	16.6361	GF03		Homo sapiens	human	omnivore	A	M	bone fragment			44.5	16.3	3.2	-19.1	9.6	Arena et al. 2020
Grotta Funeraria	Late Neolithic	Southern Italy	30	Inland	Matera	40.6347	16.6361	GF04		Homo sapiens	human	omnivore	A	M	bone fragment			45	16	3.3	-19.6	9.8	Arena et al. 2020
Grotta Funeraria	Late Neolithic	Southern Italy	30	Inland	Matera	40.6347	16.6361	GF05C14		Homo sapiens	human	omnivore	A	M	bone fragment			45.9	16.4	3.2	-19.3	9.9	Arena et al. 2020
Grotta Funeraria	Late Neolithic	Southern Italy	30	Inland	Matera	40.6347	16.6361	GF06C14		Homo sapiens	human	omnivore	A	M	bone fragment			45.5	16.5	3.2	-19.4	9.8	Arena et al. 2020
Grotta Scaloria	Middle Neolithic	Southern Italy	2	Coast	Foggia	41.6403	15.9059	GS-2		Homo sapiens	human	omnivore	J	ND	bone fragment					3.2	-19.6	7.5	Tafuri et al. 2014
Grotta Scaloria	Middle Neolithic	Southern Italy	2	Coast	Foggia	41.6403	15.9059	GS-3		Homo sapiens	human	omnivore	J	ND	bone fragment					3.3	-19.5	7.9	Tafuri et al. 2014
Grotta Scaloria	Middle Neolithic	Southern Italy	2	Coast	Foggia	41.6403	15.9059	GS-4		Homo sapiens	human	omnivore	J	ND	bone fragment					3.2	-19.8	6.9	Tafuri et al. 2014
Grotta Scaloria	Middle Neolithic	Southern Italy	2	Coast	Foggia	41.6403	15.9059	GS-5		Homo sapiens	human	omnivore	A	ND	bone fragment					3.2	-19.6	9	Tafuri et al. 2014
Grotta Scaloria	Middle Neolithic	Southern Italy	2	Coast	Foggia	41.6403	15.9059	GS-6		Homo sapiens	human	omnivore	A	ND	bone fragment					3.3	-19.5	9.4	Tafuri et al. 2014
Grotta Scaloria	Middle Neolithic	Southern Italy	2	Coast	Foggia	41.6403	15.9059	GS-7		Homo sapiens	human	omnivore	A	ND	bone fragment					3.2	-19.3	6.8	Tafuri et al. 2014
Grotta Scaloria	Middle Neolithic	Southern Italy	2	Coast	Foggia	41.6403	15.9059	GS-8		Homo sapiens	human	omnivore	J	ND	bone fragment					3.2	-19.2	8.7	Tafuri et al. 2014
Grotta Scaloria	Middle Neolithic	Southern Italy	2	Coast	Foggia	41.6403	15.9059	GS-9		Homo sapiens	human	omnivore	A	ND	bone fragment					3.2	-19.4	8.3	Tafuri et al. 2014
Grotta Scaloria	Middle Neolithic	Southern Italy	2	Coast	Foggia	41.6403	15.9059	GS-11		Homo sapiens	human	omnivore	J	ND	bone fragment					3.2	-19	7.7	Tafuri et al. 2014
Grotta Scaloria	Middle Neolithic	Southern Italy	2	Coast	Foggia	41.6403	15.9059	GS-12		Homo sapiens	human	omnivore	J	ND	bone fragment					3.2	-19.3	7.9	Tafuri et al. 2014
Grotta Scaloria	Middle Neolithic	Southern Italy	2	Coast	Foggia	41.6403	15.9059	GS-13		Homo sapiens	human	omnivore	A	ND	bone fragment					3.2	-19.1	8.6	Tafuri et al. 2014
Grotta Scaloria	Middle Neolithic	Southern Italy	2	Coast	Foggia	41.6403	15.9059	GS-14		Homo sapiens	human	omnivore	A	ND	bone fragment					3.2	-19.1	8.9	Tafuri et al. 2014
Grotta Scaloria	Middle Neolithic	Southern Italy	2	Coast	Foggia	41.6403	15.9059	GS-16		Homo sapiens	human	omnivore	J	ND	bone fragment					3.2	-19.2	8.1	Tafuri et al. 2014
Grotta Scaloria	Middle Neolithic	Southern Italy	2	Coast	Foggia	41.6403	15.9059	GS-17		Homo sapiens	human	omnivore	J	ND	bone fragment					3.2	-19.4	7.9	Tafuri et al. 2014
Grotta Scaloria	Middle Neolithic	Southern Italy	2	Coast	Foggia	41.6403	15.9059	GS-18		Homo sapiens	human	omnivore	A	ND	bone fragment					3.2	-19.1	8.9	Tafuri et al. 2014
Grotta Scaloria	Middle Neolithic	Southern Italy	2	Coast	Foggia	41.6403	15.9059	GS-19		Homo sapiens	human	omnivore	J	ND	bone fragment					3.2	-19.2	7.3	Tafuri et al. 2014
Grotta Scaloria	Middle Neolithic	Southern Italy	2	Coast	Foggia	41.6403	15.9059	GS-20		Homo sapiens	human	omnivore	J	ND	bone fragment					3.2	-19.5	7.3	Tafuri et al. 2014
Grotta Scaloria	Middle Neolithic	Southern Italy	2	Coast	Foggia	41.6403	15.9059	GS-21		Homo sapiens	human	omnivore	A	ND	bone fragment					3.2	-19.5	8.1	Tafuri et al. 2014
Grotta Scaloria	Middle Neolithic	Southern Italy	2	Coast	Foggia	41.6403	15.9059	GS-22		Homo sapiens	human	omnivore	J	ND	bone fragment					3.2	-19.1	7.3	Tafuri et al. 2014
Grotta Scaloria	Middle Neolithic	Southern Italy	2	Coast	Foggia	41.6403	15.9059	GS-23		Homo sapiens	human	omnivore	J	ND	bone fragment					3.2	-19.5	8.2	Tafuri et al. 2014
Grotta Scaloria	Middle Neolithic	Southern Italy	2	Coast	Foggia	41.6403	15.9059	GS-24		Homo sapiens	human	omnivore	J	ND	bone fragment					3.2	-19.9	8.2	Tafuri et al. 2014
Grotta Scaloria	Middle Neolithic	Southern Italy	2	Coast	Foggia	41.6403	15.9059	GS-25		Homo sapiens	human	omnivore	J	ND	bone fragment					3.2	-19.2	8.8	Tafuri et al. 2014
Grotta Scaloria	Middle Neolithic	Southern Italy	2	Coast	Foggia	41.6403	15.9059	GS-26		Homo sapiens	human	omnivore	J	ND	bone fragment					3.2	-19	8.2	Tafuri et al. 2014
Grotta Scaloria	Middle Neolithic	Southern Italy	2	Coast	Foggia	41.6403	15.9059	GS-27		Homo sapiens	human	omnivore	A	ND	bone fragment					3.2	-19	8.8	Tafuri et al. 2014
Grotta Scaloria	Middle Neolithic	Southern Italy	2	Coast	Foggia	41.6403	15.9059	GS-28		Homo sapiens	human	omnivore	A	ND	bone fragment					3.2	-19.3	8.7	Tafuri et al. 2014
Grotta Scaloria	Middle Neolithic	Southern Italy	2	Coast	Foggia	41.6403	15.9059	GS-29		Homo sapiens	human	omnivore	J	ND	bone fragment					3.2	-19.1	8.2	Tafuri et al. 2014
Grotta Scaloria	Middle Neolithic	Southern Italy	2	Coast	Foggia	41.6403	15.9059	GS-30		Homo sapiens	human	omnivore	J	ND	bone fragment					3.2	-19.2	8.1	Tafuri et al. 2014
Grotta Scaloria	Middle Neolithic	Southern Italy	2	Coast	Foggia	41.6403	15.9059	GS-31		Homo sapiens	human	omnivore	J	ND	bone fragment					3.2	-19.4	8.6	Tafuri et al. 2014
Grotta Scaloria	Middle Neolithic	Southern Italy	2	Coast	Foggia	41.6403	15.9059	GS-32		Homo sapiens	human	omnivore	A	ND	bone fragment					3.2	-19.2	8.6	Tafuri et al. 2014
Grotta Scaloria	Middle Neolithic	Southern Italy	2	Coast	Foggia	41.6403	15.9059	GS-33		Homo sapiens	human	omnivore	A	ND	bone fragment					3.2	-19	9.2	Tafuri et al. 2014
Grotta Scaloria	Middle Neolithic	Southern Italy	2	Coast	Foggia	41.6403	15.9059	GS-34		Homo sapiens	human	omnivore	J	ND	bone fragment					3.2	-19.5	8.9	Tafuri et al. 2014
Grotta Scaloria	Middle Neolithic	Southern Italy	2	Coast	Foggia	41.6403	15.9059	GS-35		Homo sapiens	human	omnivore	J	ND	bone fragment					3.2	-19.8	8.1	Tafuri et al. 2014
Grotta Scaloria	Middle Neolithic	Southern Italy	2	Coast	Foggia	41.6403	15.9059	GS-37		Homo sapiens	human	omnivore	A	ND	bone fragment					3.2	-19	9	Tafuri et al. 2014
Grotta Scaloria	Middle Neolithic	Southern Italy	2	Coast	Foggia	41.6403	15.9059	GS-38		Homo sapiens	human	omnivore	J	ND	bone fragment					3.2	-19.5	8	Tafuri et al. 2014
Grotta Scaloria	Middle Neolithic	Southern Italy	2	Coast	Foggia	41.6403	15.9059	GS-39		Homo sapiens	human	omnivore	J	ND	bone fragment					3.3	-19.8	8.1	Tafuri et al. 2014
Grotta Scaloria	Middle Neolithic	Southern Italy	2	Coast	Foggia	41.6403	15.9059	GS-40		Homo sapiens	human	omnivore	A	ND	bone fragment					3.1	-19.1	8.5	Tafuri et al. 2014
Grotta Scaloria	Middle Neolithic	Southern Italy	2	Coast	Foggia	41.6403	15.9059	GS-41		Homo sapiens	human	omnivore	A	ND	bone fragment					3.2	-19.3	8.3	Tafuri et al. 2014
Grotta Scaloria	Middle Neolithic	Southern Italy	2	Coast	Foggia	41.6403	15.9059	GS-A		Homo sapiens	human	omnivore	A	ND	bone fragment					3.4	-19.6	9.2	Tafuri et al. 2014
Grotta Scaloria	Middle Neolithic	Southern Italy	2	Coast	Foggia	41.6403	15.9059	GS-B		Homo sapiens	human	omnivore	A	ND	bone fragment					3.3	-19.3	9	Tafuri et al. 2014
Grotta Scaloria	Middle Neolithic	Southern Italy	2	Coast	Foggia	41.6403	15.9059	GS-C		Homo sapiens	human	omnivore	A	ND	bone fragment					3.3	-19.8	8.6	Tafuri et al. 2014
Grotta Scaloria	Middle Neolithic	Southern Italy	2	Coast	Foggia	41.6403	15.9059	GS-D		Homo sapiens	human	omnivore	A	ND	bone fragment					3.3	-19.8	10.6	Tafuri et al. 2014
Grotta Scaloria	Middle Neolithic	Southern Italy	2	Coast	Foggia	41.6403	15.9059	GS-E		Homo sapiens	human	omnivore	A	ND	bone fragment					3.4	-19.4	8.8	Tafuri et al. 2014
Grotta Scaloria	Middle Neolithic	Southern Italy	2	Coast	Foggia	41.6403	15.9059	GS-F		Homo sapiens	human	omnivore	A	ND	bone fragment					3.3	-18.9	9.5	Tafuri et al. 2014
Grotta Scaloria	Middle Neolithic	Southern Italy	2	Coast	Foggia	41.6403	15.9059	GS188		Homo sapiens	human	omnivore	ND	ND	bone fragment					3.2	-19.2	8.9	Tafuri et al. 2014
Grotta Scaloria	Middle Neolithic	Southern Italy	2	Coast	Foggia	41.6403	15.9059	GS-42		Ovis vel Capra	terrestrial animal	herbivore	ND	ND	bone fragment					3.2	-17.7	7.2	Tafuri et al. 2014
Grotta Scaloria	Middle Neolithic	Southern Italy	2	Coast	Foggia	41.6403	15.9059	GS-43		Ovis vel Capra	terrestrial animal	herbivore	ND	ND	bone fragment					3.2	-19.4	5.6	Tafuri et al. 2014
Grotta Scaloria	Middle Neolithic	Southern Italy	2	Coast	Foggia	41.6403	15.9059	GS-44		Ovis vel Capra	terrestrial animal	herbivore	ND	ND	bone fragment					3.2	-19.7	5.4	Tafuri et al. 2014
Grotta Scaloria	Middle Neolithic	Southern Italy	2	Coast	Foggia	41.6403	15.9059	GS-45		Ovis vel Capra	terrestrial animal	herbivore	ND	ND	bone fragment					3.3	-20.4	7.7	Tafuri et al. 2014
Grotta Scaloria	Middle Neolithic	Southern Italy	2	Coast	Foggia	41.6403	15.9059	GS-46		Ovis vel Capra	terrestrial animal	herbivore	ND	ND	bone fragment					3.2	-20.4	5.1	Tafuri et al. 2014
Grotta Scaloria	Middle Neolithic	Southern Italy	2	Coast	Foggia	41.6403	15.9059	GS-47		Bos	terrestrial animal	herbivore	ND	ND	bone fragment					3.2	-20.8	6.3	Tafuri et al. 2014
Grotta Scaloria	Middle Neolithic	Southern Italy	2	Coast	Foggia	41.6403	15.9059	GS-48		Bos	terrestrial animal	herbivore	ND	ND	bone fragment					3.2	-20	6.4	Tafuri et al. 2014
Grotta Scaloria	Middle Neolithic	Southern Italy	2	Coast	Foggia	41.6403	15.9059	GS-51		Sus	terrestrial animal	omnivore	ND	ND	bone fragment					3.2	-20.7	6.3	Tafuri et al. 2014
Grotta Scaloria	Middle Neolithic	Southern Italy	2	Coast	Foggia	41.6403	15.9059	GS-52		Cervus	terrestrial animal	herbivore	ND	ND	bone fragment					3.1	-20.3	5	Tafuri et al. 2014
Grotta Scaloria	Middle Neolithic	Southern Italy	2	Coast	Foggia	41.6403	15.9059	GS-54		Ovis vel Capra	terrestrial animal	herbivore	ND	ND	bone fragment					3.2	-18.7	6.5	Tafuri et al. 2014
Grotta Scaloria	Middle Neolithic	Southern Italy	2	Coast	Foggia	41.6403	15.9059	GS-55		Ovis vel Capra	terrestrial animal	herbivore	ND	ND	bone fragment					3.2	-20.3	6.9	Tafuri et al. 2014
Grotta Scaloria	Middle Neolithic	Southern Italy	2	Coast	Foggia	41.6403	15.9059	GS-56		Bos	terrestrial animal	herbivore	ND	ND	bone fragment					3.2	-17.6	5.8	Tafuri et al. 2014
Grotta Scaloria	Middle Neolithic	Southern Italy	2	Coast	Foggia	41.6403	15.9059	GS-57		Ovis vel Capra	terrestrial animal	herbivore	ND	ND	bone fragment					3.2	-17.7	6.2	Tafuri et al. 2014
Grotta Scaloria	Middle Neolithic	Southern Italy	2	Coast	Foggia	41.6403	15.9059	GS-58		Capreolus	terrestrial animal	herbivore	ND	ND	bone fragment					3.2	-21.2	4.7	Tafuri et al. 2014
Grotta Scaloria	Middle Neolithic	Southern Italy	2	Coast	Foggia	41.6403	15.9059	GS-59		Cervus	terrestrial animal	herbivore	ND	ND	bone fragment					3.3	-20.5	4.8	Tafuri et al. 2014
Grotta Scaloria	Middle Neolithic	Southern Italy	2	Coast	Foggia	41.6403	15.9059	GS-60		Cervus	terrestrial animal	herbivore	ND	ND	bone fragment					3.2	-21.1	5.3	Tafuri et al. 2014
Grotta Scaloria	Middle Neolithic	Southern Italy	2	Coast	Foggia	41.6403	15.9059	GS-61		Ovis vel Capra	terrestrial animal	herbivore	ND	ND	bone fragment					3.2	-20.4	6.4	Tafuri et al. 2014
Grotta Scaloria	Middle Neolithic	Southern Italy	2	Coast	Foggia	41.6403	15.9059	GS-62		Ovis vel Capra	terrestrial animal	herbivore	ND	ND	bone fragment					3.2	-20.2	7.9	Tafuri et al. 2014
Grotta Scaloria	Middle Neolithic	Southern Italy	2	Coast	Foggia	41.6403	15.9059	GS-63		Ovis vel Capra	terrestrial animal	herbivore	ND	ND	bone fragment					3.2	-20.7	6	Tafuri et al. 2014
Grotta Scaloria	Middle Neolithic	Southern Italy	2	Coast	Foggia	41.6403	15.9059	GS-65		Cervus	terrestrial animal	herbivore	ND	ND	bone fragment					3.3	-21.1	4.1	Tafuri et al. 2014
Masseria Candelaro	Middle Neolithic	Southern Italy	12	Coast	Foggia	41.5643	15.751	MC1		Homo sapiens	human	omnivore	ND	ND	bone fragment					3.3	-19.4	9	Tafuri et al. 2014
Masseria Candelaro	Middle Neolithic	Southern Italy	12	Coast	Foggia	41.5643	15.751	MC2		Homo sapiens	human	omnivore	ND	ND	bone fragment					3.3	-19.4	10.3	Tafuri et al. 2014
Masseria Candelaro	Middle Neolithic	Southern Italy	12	Coast	Foggia	41.5643	15.751	MC3		Homo sapiens	human	omnivore	ND	ND	bone fragment					3.3	-19.4	9.4	Tafuri et al. 2014
Masseria Candelaro	Middle Neolithic	Southern Italy	12	Coast	Foggia	41.5643	15.751	MC4		Homo sapiens	human	omnivore	ND	ND	bone fragment					3	-18.9	9.3	Tafuri et al. 2014
Masseria Candelaro	Middle Neolithic	Southern Italy	12	Coast	Foggia	41.5643	15.751	MC5		Homo sapiens	human	omnivore	ND	ND	bone fragment					3.4	-19.3	10.1	Tafuri et al. 2014
Masseria Candelaro	Middle Neolithic	Southern Italy	12	Coast	Foggia	41.5643	15.751	MC6		Homo sapiens	human	omnivore	ND	ND	bone fragment					3.5	-19.2	9.2	Tafuri et al. 2014
Masseria Candelaro	Middle Neolithic	Southern Italy	12	Coast	Foggia	41.5643	15.751	MC7		Homo sapiens	human	omnivore	ND	ND	bone fragment					3.4	-19.2	9.2	Tafuri et al. 2014
Masseria Candelaro	Middle Neolithic	Southern Italy	12	Coast	Foggia	41.5643	15.751	MC9		Homo sapiens	human	omnivore	ND	ND	bone fragment					3.4	-19.2	9.8	Tafuri et al. 2014
Masseria Candelaro	Middle Neolithic	Southern Italy	12	Coast	Foggia	41.5643	15.751	MC10		Homo sapiens	human	omnivore	ND	ND	bone fragment					3.4	-19.2	10.3	Tafuri et al. 2014
Masseria Candelaro	Middle Neolithic	Southern Italy	12	Coast	Foggia	41.5643	15.751	MC11		Homo sapiens	human	omnivore	ND	ND	bone fragment					2.9	-18.9	11.4	Tafuri et al. 2014
Masseria Candelaro	Middle Neolithic	Southern Italy	12	Coast	Foggia	41.5643	15.751	MC12		Homo sapiens	human	omnivore	ND	ND	bone fragment					3.2	-18.7	9.2	Tafuri et al. 2014
Masseria Candelaro	Middle Neolithic	Southern Italy	12	Coast	Foggia	41.5643	15.751	MC13		Homo sapiens	human	omnivore	ND	ND	bone fragment					3.4	-18.9	9	Tafuri et al. 2014
Masseria Candelaro	Middle Neolithic	Southern Italy	12	Coast	Foggia	41.5643	15.751	MC14		Homo sapiens	human	omnivore	ND	ND	bone fragment					3	-19.2	8.5	Tafuri et al. 2014
Masseria Candelaro	Middle Neolithic	Southern Italy	12	Coast	Foggia	41.5643	15.751	MC15		Homo sapiens	human	omnivore	ND	ND	bone fragment					3	-19.3	9.5	Tafuri et al. 2014
Masseria Candelaro	Middle Neolithic	Southern Italy	12	Coast	Foggia	41.5643	15.751	MC16		Homo sapiens	human	omnivore	ND	ND	bone fragment					3	-19.5	8.6	Tafuri et al. 2014
Masseria Candelaro	Middle Neolithic	Southern Italy	12	Coast	Foggia	41.5643	15.751	MC17		Homo sapiens	human	omnivore	ND	ND	bone fragment					3	-19	8.9	Tafuri et al. 2014
Masseria Candelaro	Middle Neolithic	Southern Italy	12	Coast	Foggia	41.5643	15.751	MC18		Homo sapiens	human	omnivore	ND	ND	bone fragment					3.2	-19.3	7.9	Tafuri et al. 2014
Masseria Candelaro	Middle Neolithic	Southern Italy	12	Coast	Foggia	41.5643	15.751	MC19		Homo sapiens	human	omnivore	ND	ND	bone fragment					3.1	-18.8	8.8	Tafuri et al. 2014
Masseria Candelaro	Middle Neolithic	Southern Italy	12	Coast	Foggia	41.5643	15.751	MC20		Homo sapiens	human	omnivore	ND	ND	bone fragment					3	-19.4	9.4	Tafuri et al. 2014
Masseria Candelaro	Middle Neolithic	Southern Italy	12	Coast	Foggia	41.5643	15.751	MC21		Homo sapiens	human	omnivore	ND	ND	bone fragment					2.9	-19.4	8.8	Tafuri et al. 2014
Masseria Candelaro	Middle Neolithic	Southern Italy	12	Coast	Foggia	41.5643	15.751	MC22		Homo sapiens	human	omnivore	ND	ND	bone fragment					3	-19.3	9.2	Tafuri et al. 2014
Masseria Candelaro	Middle Neolithic	Southern Italy	12	Coast	Foggia	41.5643	15.751	MC23		Homo sapiens	human	omnivore	ND	ND	bone fragment					3.1	-18.2	8.2	Tafuri et al. 2014
Masseria Candelaro	Middle Neolithic	Southern Italy	12	Coast	Foggia	41.5643	15.751	MC24		Homo sapiens	human	omnivore	ND	ND	bone fragment					3	-19.9	9.2	Tafuri et al. 2014
Masseria Candelaro	Middle Neolithic	Southern Italy	12	Coast	Foggia	41.5643	15.751	MCXVII		Sus	terrestrial animal	omnivore	ND	ND	bone fragment					3.2	-20.8	6.3	Tafuri et al. 2014
Masseria Maselli	Early Neolithic	Southern Italy	2	Coast	Bari	41.1311	16.7769	Mas		Homo sapiens	human	omnivore	A	F	bone fragment	6542 ± 45 BP	5616-5382 cal BC (95.4%)	48.9	16.5	3.5	-19.6	8.1	Lelli et al. 2012
Palata	Early Neolithic	Southern Italy	20	Inland	Barletta-Andria-Trani	41.2011	16.0069	Pal I		Homo sapiens	human	omnivore	A	F	rib	6576 ± 45 BP	5621-5473 cal BC (95.4%)	44.2	15.2	3.4	-19.5	8.6	Lelli et al. 2012
Palata	Early Neolithic	Southern Italy	20	Inland	Barletta-Andria-Trani	41.2011	16.0069	Pal II		Homo sapiens	human	omnivore	A	M	bone fragment	6561 ± 50 BP	5621-5389 cal BC (95.4%)	43.9	15.1	3.4	-19.1	9.6	Lelli et al. 2012
Palata	Early Neolithic	Southern Italy	20	Inland	Barletta-Andria-Trani	41.2011	16.0069	Pal B5		Bos	terrestrial animal	herbivore	ND	ND	bone fragment			42.2	14.7	3.4	-20.1	8.1	Lelli et al. 2012
Palata	Early Neolithic	Southern Italy	20	Inland	Barletta-Andria-Trani	41.2011	16.0069	Pal II fauna		Ovis vel Capra	terrestrial animal	herbivore	ND	ND	bone fragment			48.4	16.5	3.4	-18.5	6.7	Lelli et al. 2012
Palata	Early Neolithic	Southern Italy	20	Inland	Barletta-Andria-Trani	41.2011	16.0069	Pal US7		Ovis vel Capra	terrestrial animal	herbivore	ND	ND	bone fragment			44.4	15.3	3.4	-20.4	6.7	Lelli et al. 2012
Passo di Corvo	Middle Neolithic	Southern Italy	25	Inland	Foggia	41.553	15.6113	T3		Homo sapiens	human	omnivore	J	ND	bone fragment					3.2	-18.8	8.7	Tafuri et al. 2014
Passo di Corvo	Middle Neolithic	Southern Italy	25	Inland	Foggia	41.553	15.6113	T8		Homo sapiens	human	omnivore	J	ND	bone fragment					3.2	-19.1	9.2	Tafuri et al. 2014
Passo di Corvo	Middle Neolithic	Southern Italy	25	Inland	Foggia	41.553	15.6113	T4		Homo sapiens	human	omnivore	A	ND	bone fragment					3.2	-19.3	8.7	Tafuri et al. 2014
Passo di Corvo	Middle Neolithic	Southern Italy	25	Inland	Foggia	41.553	15.6113	T5B		Homo sapiens	human	omnivore	J	ND	bone fragment					3.2	-19.3	8.5	Tafuri et al. 2014
Passo di Corvo	Middle Neolithic	Southern Italy	25	Inland	Foggia	41.553	15.6113	T7		Homo sapiens	human	omnivore	A	ND	bone fragment					3.2	-19	9.3	Tafuri et al. 2014
Passo di Corvo	Middle Neolithic	Southern Italy	25	Inland	Foggia	41.553	15.6113	T9		Homo sapiens	human	omnivore	A	ND	bone fragment					3.2	-19.1	8.3	Tafuri et al. 2014
Passo di Corvo	Middle Neolithic	Southern Italy	25	Inland	Foggia	41.553	15.6113	T6		Homo sapiens	human	omnivore	A	ND	bone fragment					3.2	-19.1	8.4	Tafuri et al. 2014
Passo di Corvo	Middle Neolithic	Southern Italy	25	Inland	Foggia	41.553	15.6113	T10		Homo sapiens	human	omnivore	A	ND	bone fragment					3.2	-19	10.4	Tafuri et al. 2014
Passo di Corvo	Middle Neolithic	Southern Italy	25	Inland	Foggia	41.553	15.6113	T10_		Homo sapiens	human	omnivore	A	ND	bone fragment					3.2	-19	10.2	Tafuri et al. 2014
Passo di Corvo	Middle Neolithic	Southern Italy	25	Inland	Foggia	41.553	15.6113	T11		Homo sapiens	human	omnivore	A	ND	bone fragment					3.2	-19.5	9.1	Tafuri et al. 2014
Passo di Corvo	Middle Neolithic	Southern Italy	25	Inland	Foggia	41.553	15.6113	T11_		Homo sapiens	human	omnivore	A	ND	bone fragment					3.2	-19.2	8	Tafuri et al. 2014
Passo di Corvo	Middle Neolithic	Southern Italy	25	Inland	Foggia	41.553	15.6113	T12		Homo sapiens	human	omnivore	A	ND	bone fragment					3.2	-19.1	7.9	Tafuri et al. 2014
Passo di Corvo	Middle Neolithic	Southern Italy	25	Inland	Foggia	41.553	15.6113	T13		Homo sapiens	human	omnivore	A	ND	bone fragment					3.3	-19.2	9.3	Tafuri et al. 2014
Passo di Corvo	Middle Neolithic	Southern Italy	25	Inland	Foggia	41.553	15.6113	PC ossa sparse		Homo sapiens	human	omnivore	A	ND	bone fragment						-19	9.1	Tafuri et al. 2014
Passo di Corvo	Middle Neolithic	Southern Italy	25	Inland	Foggia	41.553	15.6113	Bos1		Bos	terrestrial animal	herbivore	ND	ND	bone fragment					3.2	-19.3	7	Tafuri et al. 2014
Passo di Corvo	Middle Neolithic	Southern Italy	25	Inland	Foggia	41.553	15.6113	Bos2		Bos	terrestrial animal	herbivore	ND	ND	bone fragment					3.2	-17.8	7.4	Tafuri et al. 2014
Passo di Corvo	Middle Neolithic	Southern Italy	25	Inland	Foggia	41.553	15.6113	Ovis3		Ovis vel Capra	terrestrial animal	herbivore	ND	ND	bone fragment					3.2	-21	5.7	Tafuri et al. 2014
Passo di Corvo	Middle Neolithic	Southern Italy	25	Inland	Foggia	41.553	15.6113	Ovis4		Ovis vel Capra	terrestrial animal	herbivore	ND	ND	bone fragment					3.3	-20.3	6.9	Tafuri et al. 2014
Passo di Corvo	Middle Neolithic	Southern Italy	25	Inland	Foggia	41.553	15.6113	Ovis5		Ovis vel Capra	terrestrial animal	herbivore	ND	ND	bone fragment					3.3	-20.4	5.8	Tafuri et al. 2014
Ripa Tetta	Early Neolithic	Southern Italy	50	Inland	Foggia	41.5079	15.3352	Rp 1		Homo sapiens	human	omnivore	A	M	Humerus			44.5	15.5	3.4	-20.1	9.3	Lelli et al. 2012
Ripa Tetta	Early Neolithic	Southern Italy	50	Inland	Foggia	41.5079	15.3352	Rp 2		Homo sapiens	human	omnivore	A	M	Humerus			46.7	16.4	3.3	-19.8	10	Lelli et al. 2012
Ripa Tetta	Early Neolithic	Southern Italy	50	Inland	Foggia	41.5079	15.3352	Rp 3		Homo sapiens	human	omnivore	A	M	Tibia			43.4	14.2	3.6	-20	11.3	Lelli et al. 2012
Ripa Tetta	Early Neolithic	Southern Italy	50	Inland	Foggia	41.5079	15.3352	Rp 4		Homo sapiens	human	omnivore	A	F	Femur			45.5	15.5	3.4	-20.1	11.7	Lelli et al. 2012
Ripa Tetta	Early Neolithic	Southern Italy	50	Inland	Foggia	41.5079	15.3352	Rp 5		Sus	terrestrial animal	omnivore	ND	ND	bone fragment			44.6	15.4	3.4	-20.8	8	Lelli et al. 2012
Ripa Tetta	Early Neolithic	Southern Italy	50	Inland	Foggia	41.5079	15.3352	Rp 6		Bos	terrestrial animal	herbivore	ND	ND	bone fragment			47.1	15.8	3.5	-20.2	6.5	Lelli et al. 2012
Ripa Tetta	Early Neolithic	Southern Italy	50	Inland	Foggia	41.5079	15.3352	Rp 7		Ovis vel Capra	terrestrial animal	herbivore	ND	ND	bone fragment			46.6	16.2	3.3	-20.7	8	Lelli et al. 2012
Samari	Early Neolithic	Southern Italy	1	Coast	Gallipoli	40.0284	18.0331	Sa 20		Homo sapiens	human	omnivore	A	M	Femur			43	15.3	3.3	-19.2	9.8	Lelli et al. 2012
Samari	Early Neolithic	Southern Italy	1	Coast	Gallipoli	40.0284	18.0331	Sa 21		Homo sapiens	human	omnivore	A	M	Femur			45.6	15.6	3.4	-19.1	9.8	Lelli et al. 2012
Samari	Early Neolithic	Southern Italy	1	Coast	Gallipoli	40.0284	18.0331	Sa 22		Homo sapiens	human	omnivore	A	M	Femur			46.4	16.7	3.2	-18.7	10	Lelli et al. 2012
Samari	Early Neolithic	Southern Italy	1	Coast	Gallipoli	40.0284	18.0331	Sa 23		Homo sapiens	human	omnivore	A	M	Femur			46.2	16.4	3.3	-19	10.5	Lelli et al. 2012
Torre Castelluccia	Early Neolithic	Southern Italy	0	Coast	Taranto	40.3427	17.3819	Cast		Homo sapiens	human	omnivore	ND	ND	bone fragment			44	15.3	3.4	-18.8	8.4	Lelli et al. 2012
