# Supplementary material for: Regional long-term analysis of dietary isotopes in Neolithic southeastern Italy: new patterns and research directions
Source: Sci Rep. 2023 May 16;13:7914. doi: 10.1038/s41598-023-34771-y (PMC10188610; doi:10.1038/s41598-023-34771-y)
Supplement: Supplementary file 7 — Supplementary Information 6. [file 41598_2023_34771_MOESM7_ESM.xlsx]

## Sheet: Sheet1
Region	Sites	n	mean δ13C	median δ13C	1SD δ13C	CI δ13C (95%)	min δ13C	max δ13C	mean δ15N	median δ15N	1 SD δ15N	CI δ15N (95%)	min δ15N	max δ15N
Abruzzo	Lama dei Peligni; Fossacesia; Catignano	5	-19.96	-19.9	0.963328	1.2	-21.5	-19.1	8.76	8.7	2.45927	3.1	5.7	12.3
Coastal Murge	Grotta delle Mura; S. Barbara; Balsignano; Masseria Stevanato; Madonna delle Grazie; Cala Colombo; Cala Scizzo; Masseria Maselli; Titolo-Palese	31	-19.5194	-19.5	0.562387	0.2	-21.1	-17.7	8.5	8.1	1.21326	0.4	5.3	10.7
Coastal Tavoliere	Masseria Candelaro; Grotta Scalora; La torretta - Poggio Imperiale	71	-19.2901	-19.3	0.297204	0.1	-19.9	-18.2	8.67887	8.8	0.836816	0.2	6.8	11.4
Inland Murge	Grotta Funeraria; Trasano; Tirlecchia; Malerba - Altamura; Diga di Rendina; Palata;	29	-19.6207	-19.6	0.275654	0.1	-20.1	-19.1	9.27586	9.3	0.632261	0.2	6.9	10.2
Inland Tavoliere	Foggia; Ripa Tetta; Fonteviva; Passo di Corvo; Diga di Occhito	31	-19.5097	-19.3	0.473536	0.2	-20.4	-18.8	9.22258	9.1	0.930487	0.3	7.9	11.7
Salento	Samari; Serra Cicora; Carpignano Salentino; Torre Castelluccia	29	-19.2759	-19.2	0.48525	0.2	-20.6	-18.5	9.41379	9.5	0.857623	0.3	7.2	10.5
