# Supplementary material for: Regional long-term analysis of dietary isotopes in Neolithic southeastern Italy: new patterns and research directions
Source: Sci Rep. 2023 May 16;13:7914. doi: 10.1038/s41598-023-34771-y (PMC10188610; doi:10.1038/s41598-023-34771-y)
Supplement: Supplementary file 8 — Supplementary Information 7. [file 41598_2023_34771_MOESM8_ESM.xlsx]

## Sheet: pairwise wilcoxon test d15N d13
d15N
	Abruzzo	Coastal Murge	Coastal Tavoliere	Inland Murge	Inland Tavoliere
Coastal Murge	1	NA	NA	NA	NA
Coastal Tavoliere	1	1	NA	NA	NA
Inland Murge	1	0.0631411	0.000382955	NA	NA
Inland Tavoliere	1	0.311904	0.276607	1	NA
Salento	1	0.0326673	0.00103054	1	1
d13C
	Abruzzo	Coastal Murge	Coastal Tavoliere	Inland Murge	Inland Tavoliere
Coastal Murge	1	NA	NA	NA	NA
Coastal Tavoliere	1	0.0393723	NA	NA	NA
Inland Murge	1	1	5.61e-05	NA	NA
Inland Tavoliere	1	1	1	1	NA
Salento	1	0.214553	1	0.00753929	1
