# Supplementary material for: Regional long-term analysis of dietary isotopes in Neolithic southeastern Italy: new patterns and research directions
Source: Sci Rep. 2023 May 16;13:7914. doi: 10.1038/s41598-023-34771-y (PMC10188610; doi:10.1038/s41598-023-34771-y)
Supplement: Supplementary file 9 — Supplementary Information 8. [file 41598_2023_34771_MOESM9_ESM.xlsx]

## Sheet: legend 
individuals	code used in the coastal sites model		Site	code used in the coastal sites model					individuals	code used in the inland sites model		Site	code used in the inland sites model
BA8	1		Balsignano	1					IT15	1		Catignano	1
CC1	2		Cala Colombo	2					IT16	2		Diga di Occhito	2
CC3	3		Cala Scizzo	3					IT18	3		Diga di Rendina	3
CC4	4		Carpignano Salentino	4					OCH1	4		Lama dei Peligni	4
CC9	5		Fossacesia	5					OCH2	5		Malerba - Altamura	5
CC10	6		La torretta - Poggio Imperiale	6					OCH3	6		Passo di Corvo	6
CC12	7		Madonna delle Grazie	7					OCH4	7		Ripa Tetta	7
BA21	8		Masseria Stevanato	8					OCH5	8		Tirlecchia	8
SC28	9		S. Barbara	9					OCH6	9		Trasano	9
IT8	10		Samari	10					OCH7	10		Grotta Funeraria	11
PIM1	11		Serra Cicora	11					OCH8	11		Palata	12
PIM2	12		Titolo-Palese	12					OCH9	12
PIM4	13		Grotta delle Mura	13					REN1	13
PIM6	14		Grotta Scaloria	14					REN2	14
BA14	15		Masseria Maselli	15					REN3	15
BA15	16		Torre Castelluccia	16					REN4	16
BA16	17		Fonteviva	17					REN5	17
BA17	18		Masseria Candelaro	18					REN6	18
BA6	19								REN7	19
BA7	20								REN8	20
BA22	21								LdP	21
BA24	22								BA19	22
IT33	23								BA20	23
IT36	24								IT6	24
IT37c	25								IT7	25
IT37d	26								IT27	26
IT37e	27								IT9	27
IT38	28								IT10	28
IT39	29								IT11	29
SC1	30								IT12	30
SC2	31								IT40	31
SC3	32								IT41	32
SC4	33								IT42	33
SC6	34								IT43	34
SC7	35								IT44	35
SC8	36								IT45	36
SC9	37								IT46	37
SC10	38								GF01a	38
SC11	39								GF02a	39
SC12	40								GF03	40
SC14	41								GF04	41
SC16	42								GF05C14	42
SC17	43								GF06C14	43
SC18	44								Pal_I	44
SC23	45								Pal_II	45
T1	46								PC3	46
T2	47								PC8	47
T3	48								PC4	48
T4	49								PC5B	49
T5	50								PC7	50
T6	51								PC9	51
T7	52								PC6	52
T8	53								PC10	53
T9	54								PC10_	54
T10A	55								PC11	55
T10B	56								PC11_	56
Bal_III	57								PC12	57
GM_10	58								PC13	58
GM_11	59								Rp_1	59
GS_2	60								Rp_2	60
GS_3	61								Rp_3	61
GS_4	62								Rp_4	62
GS_5	63
GS_6	64
GS_7	65
GS_8	66
GS_9	67
GS_11	68
GS_12	69
GS_13	70
GS_14	71
GS_16	72
GS_17	73
GS_18	74
GS_19	75
GS_20	76
GS_21	77
GS_22	78
GS_23	79
GS_24	80
GS_25	81
GS_26	82
GS_27	83
GS_28	84
GS_29	85
GS_30	86
GS_31	87
GS_32	88
GS_33	89
GS_34	90
GS_35	91
GS_37	92
GS_38	93
GS_39	94
GS_40	95
GS_41	96
GS_A	97
GS_B	98
GS_C	99
GS_D	100
GS_E	101
GS_F	102
GS188	103
Mas	104
Sa_20	105
Sa_21	106
Sa_22	107
Sa_23	108
Cast	109
SK4256	110
SK4257	111
MC1	112
MC2	113
MC3	114
MC4	115
MC5	116
MC6	117
MC7	118
MC9	119
MC10	120
MC11	121
MC12	122
MC13	123
MC14	124
MC15	125
MC16	126
MC17	127
MC18	128
MC19	129
MC20	130
MC21	131
MC22	132
MC23	133
MC24	134

## Sheet: a
Report from the model run for inland individuals
Group	Estimate	Target	Type	mean	sd	lower.95.	upper.95.	Minimum	Maximum	Median
Source contributions	terr_animals	1	targets	0.349	0.278	0.012	0.944	0.001	0.997	0.263
Source contributions	terr_animals	2	targets	0.109	0.156	0.002	0.692	0	0.961	0.057
Source contributions	terr_animals	3	targets	0.251	0.251	0.004	0.896	0	0.999	0.16
Source contributions	terr_animals	4	targets	0.399	0.279	0.025	0.961	0	0.997	0.338
Source contributions	terr_animals	5	targets	0.481	0.272	0.033	0.973	0.001	0.999	0.458
Source contributions	terr_animals	6	targets	0.339	0.273	0.011	0.935	0.001	0.995	0.252
Source contributions	terr_animals	7	targets	0.337	0.277	0.009	0.955	0.001	0.993	0.244
Source contributions	terr_animals	8	targets	0.317	0.269	0.009	0.933	0.001	0.998	0.226
Source contributions	terr_animals	9	targets	0.34	0.273	0.009	0.932	0	0.998	0.272
Source contributions	terr_animals	10	targets	0.392	0.279	0.012	0.943	0.001	0.999	0.324
Source contributions	terr_animals	11	targets	0.364	0.291	0.012	0.975	0	0.999	0.278
Source contributions	terr_animals	12	targets	0.333	0.28	0.011	0.94	0.001	0.993	0.242
Source contributions	terr_animals	13	targets	0.4	0.283	0.016	0.965	0.002	0.992	0.355
Source contributions	terr_animals	14	targets	0.401	0.275	0.018	0.951	0.001	0.999	0.348
Source contributions	terr_animals	15	targets	0.435	0.281	0.017	0.964	0.002	0.999	0.392
Source contributions	terr_animals	16	targets	0.376	0.283	0.013	0.959	0	1	0.305
Source contributions	terr_animals	17	targets	0.411	0.281	0.018	0.971	0	0.998	0.366
Source contributions	terr_animals	18	targets	0.407	0.281	0.022	0.967	0	1	0.35
Source contributions	terr_animals	19	targets	0.383	0.28	0.011	0.95	0.001	0.999	0.327
Source contributions	terr_animals	20	targets	0.407	0.27	0.015	0.942	0	0.999	0.36
Source contributions	terr_animals	21	targets	0.54	0.28	0.031	0.981	0	0.998	0.555
Source contributions	terr_animals	22	targets	0.216	0.236	0.005	0.906	0	0.997	0.129
Source contributions	terr_animals	23	targets	0.378	0.28	0.016	0.95	0.001	0.999	0.311
Source contributions	terr_animals	24	targets	0.366	0.288	0.012	0.961	0	1	0.291
Source contributions	terr_animals	25	targets	0.402	0.281	0.021	0.964	0.001	0.999	0.357
Source contributions	terr_animals	26	targets	0.417	0.278	0.021	0.971	0.001	1	0.37
Source contributions	terr_animals	27	targets	0.391	0.278	0.016	0.953	0.001	0.997	0.327
Source contributions	terr_animals	28	targets	0.394	0.278	0.014	0.958	0	0.998	0.358
Source contributions	terr_animals	29	targets	0.409	0.284	0.017	0.947	0	0.999	0.361
Source contributions	terr_animals	30	targets	0.363	0.27	0.017	0.95	0	1	0.292
Source contributions	terr_animals	31	targets	0.423	0.287	0.018	0.968	0	1	0.366
Source contributions	terr_animals	32	targets	0.354	0.279	0.012	0.949	0	0.999	0.27
Source contributions	terr_animals	33	targets	0.416	0.282	0.022	0.972	0	1	0.371
Source contributions	terr_animals	34	targets	0.375	0.284	0.012	0.951	0.002	0.998	0.314
Source contributions	terr_animals	35	targets	0.368	0.282	0.01	0.958	0.002	0.998	0.303
Source contributions	terr_animals	36	targets	0.409	0.283	0.016	0.965	0.001	0.997	0.36
Source contributions	terr_animals	37	targets	0.454	0.282	0.03	0.97	0.003	0.999	0.434
Source contributions	terr_animals	38	targets	0.437	0.278	0.019	0.95	0	1	0.404
Source contributions	terr_animals	39	targets	0.42	0.278	0.018	0.957	0.002	0.992	0.387
Source contributions	terr_animals	40	targets	0.439	0.283	0.023	0.963	0	0.999	0.4
Source contributions	terr_animals	41	targets	0.443	0.284	0.018	0.97	0	1	0.417
Source contributions	terr_animals	42	targets	0.452	0.278	0.026	0.951	0.001	1	0.432
Source contributions	terr_animals	43	targets	0.43	0.285	0.018	0.97	0.001	1	0.381
Source contributions	terr_animals	44	targets	0.369	0.275	0.01	0.94	0.001	0.999	0.315
Source contributions	terr_animals	45	targets	0.438	0.27	0.032	0.941	0.002	1	0.405
Source contributions	terr_animals	46	targets	0.409	0.287	0.015	0.958	0.001	0.999	0.353
Source contributions	terr_animals	47	targets	0.418	0.282	0.022	0.955	0	0.999	0.354
Source contributions	terr_animals	48	targets	0.38	0.276	0.012	0.953	0	1	0.315
Source contributions	terr_animals	49	targets	0.361	0.28	0.015	0.966	0	0.999	0.288
Source contributions	terr_animals	50	targets	0.421	0.291	0.012	0.97	0	0.999	0.37
Source contributions	terr_animals	51	targets	0.363	0.278	0.01	0.941	0	1	0.29
Source contributions	terr_animals	52	targets	0.36	0.277	0.012	0.951	0	0.999	0.29
Source contributions	terr_animals	53	targets	0.486	0.274	0.041	0.974	0	0.998	0.47
Source contributions	terr_animals	54	targets	0.469	0.272	0.044	0.961	0	0.998	0.437
Source contributions	terr_animals	55	targets	0.381	0.274	0.013	0.958	0	0.999	0.317
Source contributions	terr_animals	56	targets	0.329	0.276	0.012	0.955	0	0.999	0.232
Source contributions	terr_animals	57	targets	0.332	0.274	0.01	0.943	0	0.997	0.248
Source contributions	terr_animals	58	targets	0.418	0.28	0.017	0.959	0	0.999	0.372
Source contributions	terr_animals	59	targets	0.403	0.292	0.014	0.964	0.001	0.998	0.356
Source contributions	terr_animals	60	targets	0.435	0.284	0.021	0.963	0	0.994	0.394
Source contributions	terr_animals	61	targets	0.485	0.283	0.031	0.968	0.001	0.998	0.466
Source contributions	terr_animals	62	targets	0.515	0.287	0.038	0.97	0.002	1	0.52
Source contributions	C3_cereals	1	targets	0.651	0.278	0.056	0.988	0.003	0.999	0.737
Source contributions	C3_cereals	2	targets	0.891	0.156	0.308	0.998	0.039	1	0.943
Source contributions	C3_cereals	3	targets	0.749	0.251	0.104	0.996	0.001	1	0.84
Source contributions	C3_cereals	4	targets	0.601	0.279	0.039	0.975	0.003	1	0.662
Source contributions	C3_cereals	5	targets	0.519	0.272	0.027	0.967	0.001	0.999	0.542
Source contributions	C3_cereals	6	targets	0.661	0.273	0.065	0.989	0.005	0.999	0.748
Source contributions	C3_cereals	7	targets	0.663	0.277	0.045	0.991	0.007	0.999	0.756
Source contributions	C3_cereals	8	targets	0.683	0.269	0.067	0.991	0.002	0.999	0.774
Source contributions	C3_cereals	9	targets	0.66	0.273	0.068	0.991	0.002	1	0.728
Source contributions	C3_cereals	10	targets	0.608	0.279	0.057	0.988	0.001	0.999	0.676
Source contributions	C3_cereals	11	targets	0.636	0.291	0.025	0.988	0.001	1	0.722
Source contributions	C3_cereals	12	targets	0.667	0.28	0.06	0.989	0.007	0.999	0.758
Source contributions	C3_cereals	13	targets	0.6	0.283	0.035	0.984	0.008	0.998	0.645
Source contributions	C3_cereals	14	targets	0.599	0.275	0.049	0.982	0.001	0.999	0.652
Source contributions	C3_cereals	15	targets	0.565	0.281	0.036	0.983	0.001	0.998	0.608
Source contributions	C3_cereals	16	targets	0.624	0.283	0.041	0.987	0	1	0.695
Source contributions	C3_cereals	17	targets	0.589	0.281	0.029	0.982	0.002	1	0.634
Source contributions	C3_cereals	18	targets	0.593	0.281	0.033	0.978	0	1	0.65
Source contributions	C3_cereals	19	targets	0.617	0.28	0.05	0.989	0.001	0.999	0.673
Source contributions	C3_cereals	20	targets	0.593	0.27	0.058	0.985	0.001	1	0.64
Source contributions	C3_cereals	21	targets	0.46	0.28	0.019	0.969	0.002	1	0.445
Source contributions	C3_cereals	22	targets	0.784	0.236	0.094	0.995	0.003	1	0.871
Source contributions	C3_cereals	23	targets	0.622	0.28	0.05	0.984	0.001	0.999	0.689
Source contributions	C3_cereals	24	targets	0.634	0.288	0.039	0.988	0	1	0.709
Source contributions	C3_cereals	25	targets	0.598	0.281	0.036	0.979	0.001	0.999	0.643
Source contributions	C3_cereals	26	targets	0.583	0.278	0.029	0.979	0	0.999	0.63
Source contributions	C3_cereals	27	targets	0.609	0.278	0.047	0.984	0.003	0.999	0.673
Source contributions	C3_cereals	28	targets	0.606	0.278	0.042	0.986	0.002	1	0.642
Source contributions	C3_cereals	29	targets	0.591	0.284	0.053	0.983	0.001	1	0.639
Source contributions	C3_cereals	30	targets	0.637	0.27	0.05	0.983	0	1	0.708
Source contributions	C3_cereals	31	targets	0.577	0.287	0.032	0.982	0	1	0.634
Source contributions	C3_cereals	32	targets	0.646	0.279	0.051	0.988	0.001	1	0.73
Source contributions	C3_cereals	33	targets	0.584	0.282	0.028	0.978	0	1	0.629
Source contributions	C3_cereals	34	targets	0.625	0.284	0.049	0.988	0.002	0.998	0.686
Source contributions	C3_cereals	35	targets	0.632	0.282	0.042	0.99	0.002	0.998	0.697
Source contributions	C3_cereals	36	targets	0.591	0.283	0.035	0.984	0.003	0.999	0.64
Source contributions	C3_cereals	37	targets	0.546	0.282	0.03	0.97	0.001	0.997	0.566
Source contributions	C3_cereals	38	targets	0.563	0.278	0.05	0.981	0	1	0.596
Source contributions	C3_cereals	39	targets	0.58	0.278	0.043	0.982	0.008	0.998	0.613
Source contributions	C3_cereals	40	targets	0.561	0.283	0.037	0.977	0.001	1	0.6
Source contributions	C3_cereals	41	targets	0.557	0.284	0.03	0.982	0	1	0.583
Source contributions	C3_cereals	42	targets	0.548	0.278	0.049	0.974	0	0.999	0.568
Source contributions	C3_cereals	43	targets	0.57	0.285	0.03	0.982	0	0.999	0.619
Source contributions	C3_cereals	44	targets	0.631	0.275	0.06	0.99	0.001	0.999	0.685
Source contributions	C3_cereals	45	targets	0.562	0.27	0.059	0.968	0	0.998	0.595
Source contributions	C3_cereals	46	targets	0.591	0.287	0.042	0.985	0.001	0.999	0.647
Source contributions	C3_cereals	47	targets	0.582	0.282	0.045	0.978	0.001	1	0.646
Source contributions	C3_cereals	48	targets	0.62	0.276	0.047	0.988	0	1	0.685
Source contributions	C3_cereals	49	targets	0.639	0.28	0.034	0.985	0.001	1	0.712
Source contributions	C3_cereals	50	targets	0.579	0.291	0.03	0.988	0.001	1	0.63
Source contributions	C3_cereals	51	targets	0.637	0.278	0.059	0.99	0	1	0.71
Source contributions	C3_cereals	52	targets	0.64	0.277	0.049	0.988	0.001	1	0.71
Source contributions	C3_cereals	53	targets	0.514	0.274	0.026	0.959	0.002	1	0.53
Source contributions	C3_cereals	54	targets	0.531	0.272	0.039	0.956	0.002	1	0.563
Source contributions	C3_cereals	55	targets	0.619	0.274	0.042	0.987	0.001	1	0.683
Source contributions	C3_cereals	56	targets	0.671	0.276	0.045	0.988	0.001	1	0.768
Source contributions	C3_cereals	57	targets	0.668	0.274	0.057	0.99	0.003	1	0.752
Source contributions	C3_cereals	58	targets	0.582	0.28	0.041	0.983	0.001	1	0.628
Source contributions	C3_cereals	59	targets	0.597	0.292	0.036	0.986	0.002	0.999	0.644
Source contributions	C3_cereals	60	targets	0.565	0.284	0.037	0.979	0.006	1	0.606
Source contributions	C3_cereals	61	targets	0.515	0.283	0.032	0.969	0.002	0.999	0.534
Source contributions	C3_cereals	62	targets	0.485	0.287	0.03	0.962	0	0.998	0.48
Source contributions	terr_animals	1	covariate	0.236	0.254	0.003	0.892	0	0.999	0.137
Source contributions	terr_animals	2	covariate	0.367	0.281	0.012	0.955	0	0.999	0.293
Source contributions	terr_animals	3	covariate	0.403	0.28	0.016	0.959	0	1	0.351
Source contributions	terr_animals	4	covariate	0.54	0.28	0.031	0.981	0	0.998	0.555
Source contributions	terr_animals	5	covariate	0.297	0.271	0.007	0.939	0	0.999	0.197
Source contributions	terr_animals	6	covariate	0.393	0.283	0.015	0.959	0	1	0.334
Source contributions	terr_animals	7	covariate	0.451	0.288	0.021	0.968	0	1	0.423
Source contributions	terr_animals	8	covariate	0.389	0.278	0.016	0.953	0	1	0.332
Source contributions	terr_animals	9	covariate	0.4	0.284	0.015	0.962	0	1	0.345
Source contributions	terr_animals	11	covariate	0.437	0.281	0.02	0.962	0	1	0.402
Source contributions	terr_animals	12	covariate	0.403	0.275	0.017	0.941	0.001	1	0.363
Source contributions	C3_cereals	1	covariate	0.764	0.254	0.108	0.997	0.001	1	0.863
Source contributions	C3_cereals	2	covariate	0.633	0.281	0.045	0.988	0.001	1	0.707
Source contributions	C3_cereals	3	covariate	0.597	0.28	0.041	0.984	0	1	0.649
Source contributions	C3_cereals	4	covariate	0.46	0.28	0.019	0.969	0.002	1	0.445
Source contributions	C3_cereals	5	covariate	0.703	0.271	0.061	0.993	0.001	1	0.803
Source contributions	C3_cereals	6	covariate	0.607	0.283	0.041	0.985	0	1	0.666
Source contributions	C3_cereals	7	covariate	0.549	0.288	0.032	0.979	0	1	0.577
Source contributions	C3_cereals	8	covariate	0.611	0.278	0.047	0.984	0	1	0.668
Source contributions	C3_cereals	9	covariate	0.6	0.284	0.038	0.985	0	1	0.655
Source contributions	C3_cereals	11	covariate	0.563	0.281	0.038	0.98	0	1	0.598
Source contributions	C3_cereals	12	covariate	0.597	0.275	0.059	0.983	0	0.999	0.637
Component contributions	protein	1	targets	0.218	0.064	0.152	0.386	0.109	0.536	0.197
Component contributions	protein	2	targets	0.17	0.032	0.148	0.284	0.091	0.47	0.162
Component contributions	protein	3	targets	0.198	0.054	0.15	0.352	0.111	0.461	0.178
Component contributions	protein	4	targets	0.228	0.065	0.156	0.383	0.096	0.557	0.209
Component contributions	protein	5	targets	0.245	0.066	0.156	0.393	0.105	0.509	0.231
Component contributions	protein	6	targets	0.217	0.064	0.152	0.392	0.122	0.518	0.196
Component contributions	protein	7	targets	0.214	0.062	0.153	0.372	0.098	0.523	0.191
Component contributions	protein	8	targets	0.21	0.06	0.152	0.373	0.125	0.502	0.19
Component contributions	protein	9	targets	0.214	0.061	0.151	0.369	0.079	0.507	0.194
Component contributions	protein	10	targets	0.224	0.064	0.152	0.397	0.072	0.486	0.207
Component contributions	protein	11	targets	0.221	0.066	0.152	0.391	0.108	0.476	0.199
Component contributions	protein	12	targets	0.215	0.063	0.153	0.379	0.106	0.523	0.193
Component contributions	protein	13	targets	0.228	0.066	0.154	0.384	0.085	0.482	0.207
Component contributions	protein	14	targets	0.229	0.065	0.153	0.396	0.107	0.503	0.211
Component contributions	protein	15	targets	0.237	0.067	0.155	0.391	0.121	0.508	0.222
Component contributions	protein	16	targets	0.224	0.064	0.153	0.381	0.125	0.471	0.204
Component contributions	protein	17	targets	0.23	0.066	0.152	0.392	0.118	0.523	0.211
Component contributions	protein	18	targets	0.229	0.063	0.154	0.386	0.078	0.44	0.213
Component contributions	protein	19	targets	0.223	0.064	0.153	0.371	0.041	0.51	0.204
Component contributions	protein	20	targets	0.228	0.063	0.154	0.383	0.091	0.51	0.213
Component contributions	protein	21	targets	0.258	0.07	0.157	0.411	0.081	0.488	0.25
Component contributions	protein	22	targets	0.192	0.051	0.151	0.354	0.112	0.479	0.173
Component contributions	protein	23	targets	0.224	0.063	0.154	0.38	0.114	0.51	0.205
Component contributions	protein	24	targets	0.222	0.065	0.153	0.381	0.022	0.482	0.202
Component contributions	protein	25	targets	0.231	0.066	0.154	0.395	0.092	0.488	0.215
Component contributions	protein	26	targets	0.234	0.067	0.154	0.396	0.119	0.529	0.217
Component contributions	protein	27	targets	0.225	0.065	0.153	0.388	0.086	0.496	0.204
Component contributions	protein	28	targets	0.226	0.064	0.153	0.377	0.071	0.502	0.209
Component contributions	protein	29	targets	0.231	0.066	0.153	0.384	0.136	0.511	0.213
Component contributions	protein	30	targets	0.222	0.065	0.152	0.388	0.064	0.528	0.202
Component contributions	protein	31	targets	0.233	0.067	0.154	0.387	0.076	0.544	0.216
Component contributions	protein	32	targets	0.22	0.065	0.152	0.39	0.09	0.47	0.199
Component contributions	protein	33	targets	0.233	0.067	0.154	0.392	0.096	0.486	0.214
Component contributions	protein	34	targets	0.223	0.064	0.154	0.381	0.088	0.497	0.204
Component contributions	protein	35	targets	0.223	0.067	0.153	0.393	0.086	0.488	0.199
Component contributions	protein	36	targets	0.228	0.067	0.153	0.391	0.099	0.508	0.209
Component contributions	protein	37	targets	0.24	0.068	0.155	0.4	0.115	0.479	0.226
Component contributions	protein	38	targets	0.235	0.069	0.153	0.409	0.098	0.515	0.219
Component contributions	protein	39	targets	0.233	0.064	0.154	0.373	0.116	0.497	0.219
Component contributions	protein	40	targets	0.236	0.066	0.154	0.388	0.108	0.506	0.222
Component contributions	protein	41	targets	0.236	0.066	0.153	0.389	0.08	0.448	0.221
Component contributions	protein	42	targets	0.238	0.065	0.155	0.389	0.105	0.486	0.223
Component contributions	protein	43	targets	0.235	0.067	0.154	0.398	0.101	0.498	0.216
Component contributions	protein	44	targets	0.221	0.065	0.153	0.4	0.038	0.474	0.2
Component contributions	protein	45	targets	0.237	0.064	0.155	0.389	0.092	0.478	0.223
Component contributions	protein	46	targets	0.234	0.068	0.155	0.395	0.114	0.521	0.216
Component contributions	protein	47	targets	0.232	0.067	0.153	0.392	0.129	0.513	0.215
Component contributions	protein	48	targets	0.223	0.062	0.154	0.379	0.075	0.494	0.206
Component contributions	protein	49	targets	0.222	0.068	0.152	0.402	0.089	0.478	0.199
Component contributions	protein	50	targets	0.235	0.069	0.154	0.404	0.065	0.508	0.216
Component contributions	protein	51	targets	0.222	0.064	0.153	0.383	0.093	0.465	0.203
Component contributions	protein	52	targets	0.221	0.062	0.153	0.388	0.115	0.449	0.202
Component contributions	protein	53	targets	0.248	0.069	0.159	0.409	0.137	0.524	0.232
Component contributions	protein	54	targets	0.243	0.068	0.156	0.407	0.045	0.486	0.228
Component contributions	protein	55	targets	0.225	0.064	0.152	0.39	0.094	0.492	0.208
Component contributions	protein	56	targets	0.214	0.063	0.151	0.379	0.032	0.534	0.191
Component contributions	protein	57	targets	0.216	0.063	0.152	0.383	0.081	0.521	0.194
Component contributions	protein	58	targets	0.231	0.068	0.153	0.404	0.084	0.495	0.213
Component contributions	protein	59	targets	0.228	0.066	0.153	0.385	0.117	0.482	0.208
Component contributions	protein	60	targets	0.234	0.069	0.154	0.407	0.104	0.533	0.218
Component contributions	protein	61	targets	0.248	0.071	0.155	0.408	0.115	0.514	0.235
Component contributions	protein	62	targets	0.25	0.069	0.155	0.395	0.067	0.472	0.24
Component contributions	carbs/lipid	1	targets	0.782	0.064	0.614	0.848	0.464	0.891	0.803
Component contributions	carbs/lipid	2	targets	0.83	0.032	0.716	0.852	0.53	0.909	0.838
Component contributions	carbs/lipid	3	targets	0.802	0.054	0.648	0.85	0.539	0.889	0.822
Component contributions	carbs/lipid	4	targets	0.772	0.065	0.617	0.844	0.443	0.904	0.791
Component contributions	carbs/lipid	5	targets	0.755	0.066	0.607	0.844	0.491	0.895	0.769
Component contributions	carbs/lipid	6	targets	0.783	0.064	0.608	0.848	0.482	0.878	0.804
Component contributions	carbs/lipid	7	targets	0.786	0.062	0.628	0.847	0.477	0.902	0.809
Component contributions	carbs/lipid	8	targets	0.79	0.06	0.627	0.848	0.498	0.875	0.81
Component contributions	carbs/lipid	9	targets	0.786	0.061	0.631	0.849	0.493	0.921	0.806
Component contributions	carbs/lipid	10	targets	0.776	0.064	0.603	0.848	0.514	0.928	0.793
Component contributions	carbs/lipid	11	targets	0.779	0.066	0.609	0.848	0.524	0.892	0.801
Component contributions	carbs/lipid	12	targets	0.785	0.063	0.621	0.847	0.477	0.894	0.807
Component contributions	carbs/lipid	13	targets	0.772	0.066	0.616	0.846	0.518	0.915	0.793
Component contributions	carbs/lipid	14	targets	0.771	0.065	0.604	0.847	0.497	0.893	0.789
Component contributions	carbs/lipid	15	targets	0.763	0.067	0.609	0.845	0.492	0.879	0.778
Component contributions	carbs/lipid	16	targets	0.776	0.064	0.619	0.847	0.529	0.875	0.796
Component contributions	carbs/lipid	17	targets	0.77	0.066	0.608	0.848	0.477	0.882	0.789
Component contributions	carbs/lipid	18	targets	0.771	0.063	0.614	0.846	0.56	0.922	0.787
Component contributions	carbs/lipid	19	targets	0.777	0.064	0.629	0.847	0.49	0.959	0.796
Component contributions	carbs/lipid	20	targets	0.772	0.063	0.617	0.846	0.49	0.909	0.787
Component contributions	carbs/lipid	21	targets	0.742	0.07	0.589	0.843	0.512	0.919	0.75
Component contributions	carbs/lipid	22	targets	0.808	0.051	0.646	0.849	0.521	0.888	0.827
Component contributions	carbs/lipid	23	targets	0.776	0.063	0.62	0.846	0.49	0.886	0.795
Component contributions	carbs/lipid	24	targets	0.778	0.065	0.619	0.847	0.518	0.978	0.798
Component contributions	carbs/lipid	25	targets	0.769	0.066	0.605	0.846	0.512	0.908	0.785
Component contributions	carbs/lipid	26	targets	0.766	0.067	0.604	0.846	0.471	0.881	0.783
Component contributions	carbs/lipid	27	targets	0.775	0.065	0.612	0.847	0.504	0.914	0.796
Component contributions	carbs/lipid	28	targets	0.774	0.064	0.623	0.847	0.498	0.929	0.791
Component contributions	carbs/lipid	29	targets	0.769	0.066	0.616	0.847	0.489	0.864	0.787
Component contributions	carbs/lipid	30	targets	0.778	0.065	0.612	0.848	0.472	0.936	0.798
Component contributions	carbs/lipid	31	targets	0.767	0.067	0.613	0.846	0.456	0.924	0.784
Component contributions	carbs/lipid	32	targets	0.78	0.065	0.61	0.848	0.53	0.91	0.801
Component contributions	carbs/lipid	33	targets	0.767	0.067	0.608	0.846	0.514	0.904	0.786
Component contributions	carbs/lipid	34	targets	0.777	0.064	0.619	0.846	0.503	0.912	0.796
Component contributions	carbs/lipid	35	targets	0.777	0.067	0.607	0.847	0.512	0.914	0.801
Component contributions	carbs/lipid	36	targets	0.772	0.067	0.609	0.847	0.492	0.901	0.791
Component contributions	carbs/lipid	37	targets	0.76	0.068	0.6	0.845	0.521	0.885	0.774
Component contributions	carbs/lipid	38	targets	0.765	0.069	0.591	0.847	0.485	0.902	0.781
Component contributions	carbs/lipid	39	targets	0.767	0.064	0.627	0.846	0.503	0.884	0.781
Component contributions	carbs/lipid	40	targets	0.764	0.066	0.612	0.846	0.494	0.892	0.778
Component contributions	carbs/lipid	41	targets	0.764	0.066	0.611	0.847	0.552	0.92	0.779
Component contributions	carbs/lipid	42	targets	0.762	0.065	0.611	0.845	0.514	0.895	0.777
Component contributions	carbs/lipid	43	targets	0.765	0.067	0.602	0.846	0.502	0.899	0.784
Component contributions	carbs/lipid	44	targets	0.779	0.065	0.6	0.847	0.526	0.962	0.8
Component contributions	carbs/lipid	45	targets	0.763	0.064	0.611	0.845	0.522	0.908	0.777
Component contributions	carbs/lipid	46	targets	0.766	0.068	0.605	0.845	0.479	0.886	0.784
Component contributions	carbs/lipid	47	targets	0.768	0.067	0.608	0.847	0.487	0.871	0.785
Component contributions	carbs/lipid	48	targets	0.777	0.062	0.621	0.846	0.506	0.925	0.794
Component contributions	carbs/lipid	49	targets	0.778	0.068	0.598	0.848	0.522	0.911	0.801
Component contributions	carbs/lipid	50	targets	0.765	0.069	0.596	0.846	0.492	0.935	0.784
Component contributions	carbs/lipid	51	targets	0.778	0.064	0.617	0.847	0.535	0.907	0.797
Component contributions	carbs/lipid	52	targets	0.779	0.062	0.612	0.847	0.551	0.885	0.798
Component contributions	carbs/lipid	53	targets	0.752	0.069	0.591	0.841	0.476	0.863	0.768
Component contributions	carbs/lipid	54	targets	0.757	0.068	0.593	0.844	0.514	0.955	0.772
Component contributions	carbs/lipid	55	targets	0.775	0.064	0.61	0.848	0.508	0.906	0.792
Component contributions	carbs/lipid	56	targets	0.786	0.063	0.621	0.849	0.466	0.968	0.809
Component contributions	carbs/lipid	57	targets	0.784	0.063	0.617	0.848	0.479	0.919	0.806
Component contributions	carbs/lipid	58	targets	0.769	0.068	0.596	0.847	0.505	0.916	0.787
Component contributions	carbs/lipid	59	targets	0.772	0.066	0.615	0.847	0.518	0.883	0.792
Component contributions	carbs/lipid	60	targets	0.766	0.069	0.593	0.846	0.467	0.896	0.782
Component contributions	carbs/lipid	61	targets	0.752	0.071	0.592	0.845	0.486	0.885	0.765
Component contributions	carbs/lipid	62	targets	0.75	0.069	0.605	0.845	0.528	0.933	0.76
Component contributions	protein	1	covariate	0.196	0.055	0.15	0.356	0.091	0.536	0.173
Component contributions	protein	2	covariate	0.221	0.064	0.153	0.385	0.072	0.557	0.2
Component contributions	protein	3	covariate	0.229	0.065	0.153	0.386	0.041	0.523	0.211
Component contributions	protein	4	covariate	0.258	0.07	0.157	0.411	0.081	0.488	0.25
Component contributions	protein	5	covariate	0.208	0.059	0.152	0.37	0.112	0.51	0.186
Component contributions	protein	6	covariate	0.228	0.066	0.153	0.393	0.022	0.534	0.209
Component contributions	protein	7	covariate	0.239	0.069	0.154	0.4	0.067	0.533	0.224
Component contributions	protein	8	covariate	0.226	0.065	0.153	0.384	0.064	0.528	0.206
Component contributions	protein	9	covariate	0.229	0.067	0.153	0.392	0.076	0.544	0.209
Component contributions	protein	11	covariate	0.236	0.066	0.154	0.39	0.08	0.515	0.22
Component contributions	protein	12	covariate	0.229	0.065	0.154	0.39	0.038	0.478	0.212
Component contributions	carbs/lipid	1	covariate	0.804	0.055	0.644	0.85	0.464	0.909	0.827
Component contributions	carbs/lipid	2	covariate	0.779	0.064	0.615	0.847	0.443	0.928	0.8
Component contributions	carbs/lipid	3	covariate	0.771	0.065	0.614	0.847	0.477	0.959	0.789
Component contributions	carbs/lipid	4	covariate	0.742	0.07	0.589	0.843	0.512	0.919	0.75
Component contributions	carbs/lipid	5	covariate	0.792	0.059	0.63	0.848	0.49	0.888	0.814
Component contributions	carbs/lipid	6	covariate	0.772	0.066	0.607	0.847	0.466	0.978	0.791
Component contributions	carbs/lipid	7	covariate	0.761	0.069	0.6	0.846	0.467	0.933	0.776
Component contributions	carbs/lipid	8	covariate	0.774	0.065	0.616	0.847	0.472	0.936	0.794
Component contributions	carbs/lipid	9	covariate	0.771	0.067	0.608	0.847	0.456	0.924	0.791
Component contributions	carbs/lipid	11	covariate	0.764	0.066	0.61	0.846	0.485	0.92	0.78
Component contributions	carbs/lipid	12	covariate	0.771	0.065	0.61	0.846	0.522	0.962	0.788
Source contributions d13C	d13C.terr_animals	1	targets	0.425	0.283	0.019	0.966	0.002	0.998	0.377
Source contributions d13C	d13C.terr_animals	2	targets	0.143	0.169	0.003	0.739	0	0.967	0.09
Source contributions d13C	d13C.terr_animals	3	targets	0.314	0.266	0.008	0.931	0	1	0.232
Source contributions d13C	d13C.terr_animals	4	targets	0.478	0.277	0.042	0.976	0.001	0.998	0.446
Source contributions d13C	d13C.terr_animals	5	targets	0.567	0.261	0.064	0.982	0.001	0.999	0.579
Source contributions d13C	d13C.terr_animals	6	targets	0.414	0.28	0.02	0.957	0.001	0.996	0.364
Source contributions d13C	d13C.terr_animals	7	targets	0.407	0.284	0.014	0.969	0.002	0.994	0.343
Source contributions d13C	d13C.terr_animals	8	targets	0.386	0.279	0.014	0.956	0.001	0.999	0.328
Source contributions d13C	d13C.terr_animals	9	targets	0.412	0.279	0.015	0.951	0	0.999	0.363
Source contributions d13C	d13C.terr_animals	10	targets	0.468	0.279	0.02	0.959	0.002	0.999	0.445
Source contributions d13C	d13C.terr_animals	11	targets	0.438	0.294	0.021	0.982	0	0.999	0.393
Source contributions d13C	d13C.terr_animals	12	targets	0.406	0.287	0.019	0.953	0.001	0.993	0.344
Source contributions d13C	d13C.terr_animals	13	targets	0.478	0.283	0.031	0.975	0.001	0.995	0.468
Source contributions d13C	d13C.terr_animals	14	targets	0.483	0.274	0.034	0.967	0.001	0.999	0.463
Source contributions d13C	d13C.terr_animals	15	targets	0.518	0.277	0.032	0.974	0.004	0.999	0.522
Source contributions d13C	d13C.terr_animals	16	targets	0.456	0.288	0.018	0.971	0	1	0.424
Source contributions d13C	d13C.terr_animals	17	targets	0.489	0.279	0.028	0.979	0.001	0.998	0.487
Source contributions d13C	d13C.terr_animals	18	targets	0.489	0.277	0.041	0.978	0	1	0.474
Source contributions d13C	d13C.terr_animals	19	targets	0.459	0.283	0.017	0.965	0.002	0.999	0.43
Source contributions d13C	d13C.terr_animals	20	targets	0.489	0.269	0.033	0.959	0	0.999	0.483
Source contributions d13C	d13C.terr_animals	21	targets	0.624	0.265	0.055	0.986	0.001	0.998	0.67
Source contributions d13C	d13C.terr_animals	22	targets	0.274	0.25	0.009	0.933	0.001	0.998	0.189
Source contributions d13C	d13C.terr_animals	23	targets	0.458	0.281	0.026	0.961	0.001	0.999	0.424
Source contributions d13C	d13C.terr_animals	24	targets	0.443	0.288	0.021	0.973	0	1	0.405
Source contributions d13C	d13C.terr_animals	25	targets	0.486	0.281	0.033	0.974	0.002	1	0.484
Source contributions d13C	d13C.terr_animals	26	targets	0.5	0.276	0.04	0.978	0.001	1	0.492
Source contributions d13C	d13C.terr_animals	27	targets	0.469	0.278	0.028	0.97	0.002	0.998	0.437
Source contributions d13C	d13C.terr_animals	28	targets	0.472	0.281	0.021	0.972	0.001	0.999	0.473
Source contributions d13C	d13C.terr_animals	29	targets	0.489	0.285	0.033	0.964	0.001	0.999	0.475
Source contributions d13C	d13C.terr_animals	30	targets	0.443	0.275	0.03	0.966	0	1	0.407
Source contributions d13C	d13C.terr_animals	31	targets	0.502	0.284	0.033	0.977	0	1	0.489
Source contributions d13C	d13C.terr_animals	32	targets	0.429	0.283	0.021	0.968	0	0.999	0.377
Source contributions d13C	d13C.terr_animals	33	targets	0.498	0.28	0.035	0.98	0.001	1	0.485
Source contributions d13C	d13C.terr_animals	34	targets	0.452	0.285	0.02	0.967	0.003	0.999	0.427
Source contributions d13C	d13C.terr_animals	35	targets	0.446	0.284	0.019	0.973	0.003	0.998	0.412
Source contributions d13C	d13C.terr_animals	36	targets	0.485	0.282	0.027	0.976	0.002	0.998	0.471
Source contributions d13C	d13C.terr_animals	37	targets	0.536	0.277	0.05	0.979	0.007	1	0.557
Source contributions d13C	d13C.terr_animals	38	targets	0.519	0.276	0.033	0.967	0.001	1	0.531
Source contributions d13C	d13C.terr_animals	39	targets	0.502	0.279	0.028	0.971	0.002	0.994	0.512
Source contributions d13C	d13C.terr_animals	40	targets	0.522	0.279	0.038	0.975	0	0.999	0.526
Source contributions d13C	d13C.terr_animals	41	targets	0.521	0.281	0.029	0.98	0	1	0.534
Source contributions d13C	d13C.terr_animals	42	targets	0.537	0.272	0.043	0.964	0.001	1	0.55
Source contributions d13C	d13C.terr_animals	43	targets	0.512	0.278	0.034	0.98	0.001	1	0.502
Source contributions d13C	d13C.terr_animals	44	targets	0.445	0.278	0.017	0.96	0.001	0.999	0.435
Source contributions d13C	d13C.terr_animals	45	targets	0.525	0.264	0.056	0.962	0.006	1	0.529
Source contributions d13C	d13C.terr_animals	46	targets	0.492	0.286	0.028	0.972	0.002	0.999	0.484
Source contributions d13C	d13C.terr_animals	47	targets	0.501	0.278	0.041	0.97	0.001	0.999	0.495
Source contributions d13C	d13C.terr_animals	48	targets	0.458	0.278	0.019	0.969	0	1	0.432
Source contributions d13C	d13C.terr_animals	49	targets	0.436	0.284	0.027	0.977	0	0.999	0.383
Source contributions d13C	d13C.terr_animals	50	targets	0.503	0.288	0.018	0.98	0	1	0.493
Source contributions d13C	d13C.terr_animals	51	targets	0.442	0.282	0.019	0.957	0	1	0.402
Source contributions d13C	d13C.terr_animals	52	targets	0.44	0.28	0.021	0.966	0	1	0.398
Source contributions d13C	d13C.terr_animals	53	targets	0.572	0.263	0.065	0.98	0	0.999	0.594
Source contributions d13C	d13C.terr_animals	54	targets	0.553	0.261	0.071	0.974	0	0.999	0.554
Source contributions d13C	d13C.terr_animals	55	targets	0.462	0.275	0.021	0.975	0.001	1	0.448
Source contributions d13C	d13C.terr_animals	56	targets	0.4	0.283	0.021	0.967	0	1	0.338
Source contributions d13C	d13C.terr_animals	57	targets	0.407	0.282	0.02	0.957	0.001	0.998	0.362
Source contributions d13C	d13C.terr_animals	58	targets	0.497	0.277	0.035	0.972	0	0.999	0.495
Source contributions d13C	d13C.terr_animals	59	targets	0.479	0.291	0.025	0.977	0.002	0.998	0.447
Source contributions d13C	d13C.terr_animals	60	targets	0.516	0.277	0.034	0.973	0	0.995	0.507
Source contributions d13C	d13C.terr_animals	61	targets	0.567	0.275	0.054	0.979	0.001	0.999	0.592
Source contributions d13C	d13C.terr_animals	62	targets	0.594	0.276	0.055	0.979	0.003	1	0.633
Source contributions d13C	d13C.C3_cereals	1	targets	0.575	0.283	0.034	0.981	0.002	0.998	0.623
Source contributions d13C	d13C.C3_cereals	2	targets	0.857	0.169	0.261	0.997	0.033	1	0.91
Source contributions d13C	d13C.C3_cereals	3	targets	0.686	0.266	0.069	0.992	0	1	0.768
Source contributions d13C	d13C.C3_cereals	4	targets	0.522	0.277	0.024	0.958	0.002	0.999	0.554
Source contributions d13C	d13C.C3_cereals	5	targets	0.433	0.261	0.018	0.936	0.001	0.999	0.421
Source contributions d13C	d13C.C3_cereals	6	targets	0.586	0.28	0.043	0.98	0.004	0.999	0.636
Source contributions d13C	d13C.C3_cereals	7	targets	0.593	0.284	0.031	0.986	0.006	0.998	0.657
Source contributions d13C	d13C.C3_cereals	8	targets	0.614	0.279	0.044	0.986	0.001	0.999	0.672
Source contributions d13C	d13C.C3_cereals	9	targets	0.588	0.279	0.049	0.985	0.001	1	0.637
Source contributions d13C	d13C.C3_cereals	10	targets	0.532	0.279	0.041	0.98	0.001	0.998	0.555
Source contributions d13C	d13C.C3_cereals	11	targets	0.562	0.294	0.018	0.979	0.001	1	0.607
Source contributions d13C	d13C.C3_cereals	12	targets	0.594	0.287	0.047	0.981	0.007	0.999	0.656
Source contributions d13C	d13C.C3_cereals	13	targets	0.522	0.283	0.025	0.969	0.005	0.999	0.532
Source contributions d13C	d13C.C3_cereals	14	targets	0.517	0.274	0.033	0.966	0.001	0.999	0.537
Source contributions d13C	d13C.C3_cereals	15	targets	0.482	0.277	0.026	0.968	0.001	0.996	0.478
Source contributions d13C	d13C.C3_cereals	16	targets	0.544	0.288	0.029	0.982	0	1	0.576
Source contributions d13C	d13C.C3_cereals	17	targets	0.511	0.279	0.021	0.972	0.002	0.999	0.513
Source contributions d13C	d13C.C3_cereals	18	targets	0.511	0.277	0.022	0.959	0	1	0.526
Source contributions d13C	d13C.C3_cereals	19	targets	0.541	0.283	0.035	0.983	0.001	0.998	0.57
Source contributions d13C	d13C.C3_cereals	20	targets	0.511	0.269	0.041	0.967	0.001	1	0.517
Source contributions d13C	d13C.C3_cereals	21	targets	0.376	0.265	0.014	0.945	0.002	0.999	0.33
Source contributions d13C	d13C.C3_cereals	22	targets	0.726	0.25	0.067	0.991	0.002	0.999	0.811
Source contributions d13C	d13C.C3_cereals	23	targets	0.542	0.281	0.039	0.974	0.001	0.999	0.576
Source contributions d13C	d13C.C3_cereals	24	targets	0.557	0.288	0.027	0.979	0	1	0.595
Source contributions d13C	d13C.C3_cereals	25	targets	0.514	0.281	0.026	0.967	0	0.998	0.516
Source contributions d13C	d13C.C3_cereals	26	targets	0.5	0.276	0.022	0.96	0	0.999	0.508
Source contributions d13C	d13C.C3_cereals	27	targets	0.531	0.278	0.03	0.972	0.002	0.998	0.563
Source contributions d13C	d13C.C3_cereals	28	targets	0.528	0.281	0.028	0.979	0.001	0.999	0.527
Source contributions d13C	d13C.C3_cereals	29	targets	0.511	0.285	0.036	0.967	0.001	0.999	0.525
Source contributions d13C	d13C.C3_cereals	30	targets	0.557	0.275	0.034	0.97	0	1	0.593
Source contributions d13C	d13C.C3_cereals	31	targets	0.498	0.284	0.023	0.967	0	1	0.511
Source contributions d13C	d13C.C3_cereals	32	targets	0.571	0.283	0.032	0.979	0.001	1	0.623
Source contributions d13C	d13C.C3_cereals	33	targets	0.502	0.28	0.02	0.965	0	0.999	0.515
Source contributions d13C	d13C.C3_cereals	34	targets	0.548	0.285	0.033	0.98	0.001	0.997	0.573
Source contributions d13C	d13C.C3_cereals	35	targets	0.554	0.284	0.027	0.981	0.002	0.997	0.588
Source contributions d13C	d13C.C3_cereals	36	targets	0.515	0.282	0.024	0.973	0.002	0.998	0.529
Source contributions d13C	d13C.C3_cereals	37	targets	0.464	0.277	0.021	0.95	0	0.993	0.443
Source contributions d13C	d13C.C3_cereals	38	targets	0.481	0.276	0.033	0.967	0	0.999	0.469
Source contributions d13C	d13C.C3_cereals	39	targets	0.498	0.279	0.029	0.972	0.006	0.998	0.488
Source contributions d13C	d13C.C3_cereals	40	targets	0.478	0.279	0.025	0.962	0.001	1	0.474
Source contributions d13C	d13C.C3_cereals	41	targets	0.479	0.281	0.02	0.971	0	1	0.466
Source contributions d13C	d13C.C3_cereals	42	targets	0.463	0.272	0.036	0.957	0	0.999	0.45
Source contributions d13C	d13C.C3_cereals	43	targets	0.488	0.278	0.02	0.966	0	0.999	0.498
Source contributions d13C	d13C.C3_cereals	44	targets	0.555	0.278	0.04	0.983	0.001	0.999	0.565
Source contributions d13C	d13C.C3_cereals	45	targets	0.475	0.264	0.038	0.944	0	0.994	0.471
Source contributions d13C	d13C.C3_cereals	46	targets	0.508	0.286	0.028	0.972	0.001	0.998	0.516
Source contributions d13C	d13C.C3_cereals	47	targets	0.499	0.278	0.03	0.959	0.001	0.999	0.505
Source contributions d13C	d13C.C3_cereals	48	targets	0.542	0.278	0.031	0.981	0	1	0.568
Source contributions d13C	d13C.C3_cereals	49	targets	0.564	0.284	0.023	0.973	0.001	1	0.617
Source contributions d13C	d13C.C3_cereals	50	targets	0.497	0.288	0.02	0.982	0	1	0.507
Source contributions d13C	d13C.C3_cereals	51	targets	0.558	0.282	0.043	0.981	0	1	0.598
Source contributions d13C	d13C.C3_cereals	52	targets	0.56	0.28	0.034	0.979	0	1	0.602
Source contributions d13C	d13C.C3_cereals	53	targets	0.428	0.263	0.02	0.935	0.001	1	0.406
Source contributions d13C	d13C.C3_cereals	54	targets	0.447	0.261	0.026	0.929	0.001	1	0.446
Source contributions d13C	d13C.C3_cereals	55	targets	0.538	0.275	0.025	0.979	0	0.999	0.552
Source contributions d13C	d13C.C3_cereals	56	targets	0.6	0.283	0.033	0.979	0	1	0.662
Source contributions d13C	d13C.C3_cereals	57	targets	0.593	0.282	0.043	0.98	0.002	0.999	0.638
Source contributions d13C	d13C.C3_cereals	58	targets	0.503	0.277	0.028	0.965	0.001	1	0.505
Source contributions d13C	d13C.C3_cereals	59	targets	0.521	0.291	0.023	0.975	0.002	0.998	0.553
Source contributions d13C	d13C.C3_cereals	60	targets	0.484	0.277	0.027	0.966	0.005	1	0.493
Source contributions d13C	d13C.C3_cereals	61	targets	0.433	0.275	0.021	0.946	0.001	0.999	0.408
Source contributions d13C	d13C.C3_cereals	62	targets	0.406	0.276	0.021	0.945	0	0.997	0.367
Source contributions d13C	d13C.terr_animals	1	covariate	0.294	0.271	0.006	0.931	0	1	0.2
Source contributions d13C	d13C.terr_animals	2	covariate	0.442	0.285	0.021	0.968	0	0.999	0.404
Source contributions d13C	d13C.terr_animals	3	covariate	0.483	0.279	0.027	0.972	0	1	0.471
Source contributions d13C	d13C.terr_animals	4	covariate	0.624	0.265	0.055	0.986	0.001	0.998	0.67
Source contributions d13C	d13C.terr_animals	5	covariate	0.366	0.281	0.014	0.957	0.001	0.999	0.292
Source contributions d13C	d13C.terr_animals	6	covariate	0.473	0.283	0.025	0.972	0	1	0.453
Source contributions d13C	d13C.terr_animals	7	covariate	0.531	0.282	0.036	0.978	0	1	0.54
Source contributions d13C	d13C.terr_animals	8	covariate	0.468	0.28	0.028	0.969	0	1	0.448
Source contributions d13C	d13C.terr_animals	9	covariate	0.478	0.284	0.028	0.974	0	1	0.459
Source contributions d13C	d13C.terr_animals	11	covariate	0.519	0.277	0.034	0.974	0	1	0.527
Source contributions d13C	d13C.terr_animals	12	covariate	0.485	0.274	0.028	0.962	0.001	1	0.48
Source contributions d13C	d13C.C3_cereals	1	covariate	0.706	0.271	0.069	0.994	0	1	0.8
Source contributions d13C	d13C.C3_cereals	2	covariate	0.558	0.285	0.032	0.979	0.001	1	0.596
Source contributions d13C	d13C.C3_cereals	3	covariate	0.517	0.279	0.028	0.973	0	1	0.529
Source contributions d13C	d13C.C3_cereals	4	covariate	0.376	0.265	0.014	0.945	0.002	0.999	0.33
Source contributions d13C	d13C.C3_cereals	5	covariate	0.634	0.281	0.043	0.986	0.001	0.999	0.708
Source contributions d13C	d13C.C3_cereals	6	covariate	0.527	0.283	0.028	0.975	0	1	0.547
Source contributions d13C	d13C.C3_cereals	7	covariate	0.469	0.282	0.022	0.964	0	1	0.46
Source contributions d13C	d13C.C3_cereals	8	covariate	0.532	0.28	0.031	0.972	0	1	0.552
Source contributions d13C	d13C.C3_cereals	9	covariate	0.522	0.284	0.026	0.972	0	1	0.541
Source contributions d13C	d13C.C3_cereals	11	covariate	0.481	0.277	0.026	0.966	0	1	0.473
Source contributions d13C	d13C.C3_cereals	12	covariate	0.515	0.274	0.038	0.972	0	0.999	0.52
Source contributions d15N	d15N.terr_animals	1	targets	0.465	0.292	0.021	0.978	0.003	0.999	0.433
Source contributions d15N	d15N.terr_animals	2	targets	0.161	0.181	0.004	0.803	0	0.976	0.103
Source contributions d15N	d15N.terr_animals	3	targets	0.348	0.28	0.009	0.954	0	1	0.268
Source contributions d15N	d15N.terr_animals	4	targets	0.521	0.283	0.046	0.984	0.001	0.998	0.503
Source contributions d15N	d15N.terr_animals	5	targets	0.613	0.262	0.08	0.988	0.001	1	0.646
Source contributions d15N	d15N.terr_animals	6	targets	0.454	0.29	0.022	0.971	0.001	0.996	0.41
Source contributions d15N	d15N.terr_animals	7	targets	0.445	0.293	0.016	0.98	0.002	0.998	0.395
Source contributions d15N	d15N.terr_animals	8	targets	0.424	0.29	0.017	0.972	0.002	0.999	0.375
Source contributions d15N	d15N.terr_animals	9	targets	0.452	0.289	0.019	0.968	0	0.999	0.417
Source contributions d15N	d15N.terr_animals	10	targets	0.51	0.286	0.024	0.974	0.002	0.999	0.502
Source contributions d15N	d15N.terr_animals	11	targets	0.478	0.301	0.026	0.988	0	1	0.452
Source contributions d15N	d15N.terr_animals	12	targets	0.445	0.296	0.024	0.968	0.001	0.995	0.395
Source contributions d15N	d15N.terr_animals	13	targets	0.521	0.289	0.035	0.981	0.001	0.997	0.527
Source contributions d15N	d15N.terr_animals	14	targets	0.528	0.28	0.042	0.979	0.002	1	0.526
Source contributions d15N	d15N.terr_animals	15	targets	0.563	0.282	0.039	0.98	0.005	0.999	0.59
Source contributions d15N	d15N.terr_animals	16	targets	0.498	0.295	0.021	0.981	0.001	1	0.483
Source contributions d15N	d15N.terr_animals	17	targets	0.533	0.285	0.032	0.987	0.001	0.999	0.548
Source contributions d15N	d15N.terr_animals	18	targets	0.533	0.283	0.046	0.984	0	1	0.548
Source contributions d15N	d15N.terr_animals	19	targets	0.5	0.291	0.021	0.978	0.002	1	0.489
Source contributions d15N	d15N.terr_animals	20	targets	0.533	0.275	0.04	0.973	0	0.999	0.541
Source contributions d15N	d15N.terr_animals	21	targets	0.669	0.263	0.068	0.99	0.001	0.999	0.734
Source contributions d15N	d15N.terr_animals	22	targets	0.305	0.262	0.011	0.955	0.001	0.999	0.219
Source contributions d15N	d15N.terr_animals	23	targets	0.501	0.288	0.032	0.971	0.001	0.999	0.486
Source contributions d15N	d15N.terr_animals	24	targets	0.484	0.295	0.025	0.981	0.001	1	0.463
Source contributions d15N	d15N.terr_animals	25	targets	0.53	0.287	0.038	0.984	0.002	1	0.547
Source contributions d15N	d15N.terr_animals	26	targets	0.545	0.282	0.044	0.985	0	1	0.558
Source contributions d15N	d15N.terr_animals	27	targets	0.511	0.284	0.034	0.981	0.002	0.999	0.499
Source contributions d15N	d15N.terr_animals	28	targets	0.514	0.29	0.026	0.98	0.001	0.999	0.53
Source contributions d15N	d15N.terr_animals	29	targets	0.532	0.291	0.039	0.978	0.001	1	0.539
Source contributions d15N	d15N.terr_animals	30	targets	0.485	0.284	0.032	0.978	0.001	1	0.466
Source contributions d15N	d15N.terr_animals	31	targets	0.545	0.289	0.039	0.985	0	1	0.554
Source contributions d15N	d15N.terr_animals	32	targets	0.47	0.292	0.024	0.98	0	1	0.429
Source contributions d15N	d15N.terr_animals	33	targets	0.543	0.284	0.04	0.985	0.001	1	0.546
Source contributions d15N	d15N.terr_animals	34	targets	0.494	0.293	0.025	0.978	0.004	0.999	0.486
Source contributions d15N	d15N.terr_animals	35	targets	0.488	0.292	0.022	0.981	0.004	0.999	0.47
Source contributions d15N	d15N.terr_animals	36	targets	0.527	0.288	0.034	0.983	0.003	0.999	0.525
Source contributions d15N	d15N.terr_animals	37	targets	0.581	0.28	0.056	0.986	0.008	1	0.613
Source contributions d15N	d15N.terr_animals	38	targets	0.563	0.281	0.039	0.978	0.001	1	0.594
Source contributions d15N	d15N.terr_animals	39	targets	0.546	0.286	0.031	0.98	0.003	0.997	0.567
Source contributions d15N	d15N.terr_animals	40	targets	0.567	0.283	0.043	0.982	0	0.999	0.583
Source contributions d15N	d15N.terr_animals	41	targets	0.565	0.285	0.033	0.986	0	1	0.596
Source contributions d15N	d15N.terr_animals	42	targets	0.583	0.275	0.053	0.979	0.001	1	0.616
Source contributions d15N	d15N.terr_animals	43	targets	0.556	0.282	0.041	0.985	0.001	1	0.562
Source contributions d15N	d15N.terr_animals	44	targets	0.486	0.287	0.021	0.972	0.001	0.999	0.486
Source contributions d15N	d15N.terr_animals	45	targets	0.572	0.268	0.059	0.976	0.007	1	0.594
Source contributions d15N	d15N.terr_animals	46	targets	0.536	0.292	0.033	0.982	0.002	0.999	0.552
Source contributions d15N	d15N.terr_animals	47	targets	0.545	0.282	0.046	0.983	0.001	0.999	0.56
Source contributions d15N	d15N.terr_animals	48	targets	0.501	0.285	0.021	0.98	0	1	0.489
Source contributions d15N	d15N.terr_animals	49	targets	0.477	0.293	0.032	0.983	0	0.999	0.441
Source contributions d15N	d15N.terr_animals	50	targets	0.546	0.293	0.022	0.986	0	1	0.554
Source contributions d15N	d15N.terr_animals	51	targets	0.484	0.29	0.019	0.972	0.001	1	0.461
Source contributions d15N	d15N.terr_animals	52	targets	0.483	0.288	0.025	0.978	0	1	0.456
Source contributions d15N	d15N.terr_animals	53	targets	0.619	0.263	0.077	0.987	0.001	0.999	0.669
Source contributions d15N	d15N.terr_animals	54	targets	0.6	0.263	0.079	0.981	0	0.999	0.617
Source contributions d15N	d15N.terr_animals	55	targets	0.505	0.283	0.024	0.983	0.001	1	0.51
Source contributions d15N	d15N.terr_animals	56	targets	0.439	0.292	0.025	0.979	0	1	0.388
Source contributions d15N	d15N.terr_animals	57	targets	0.448	0.292	0.023	0.971	0.001	0.999	0.424
Source contributions d15N	d15N.terr_animals	58	targets	0.54	0.282	0.042	0.984	0.001	1	0.561
Source contributions d15N	d15N.terr_animals	59	targets	0.52	0.296	0.029	0.986	0.002	0.999	0.504
Source contributions d15N	d15N.terr_animals	60	targets	0.56	0.281	0.038	0.983	0	0.996	0.566
Source contributions d15N	d15N.terr_animals	61	targets	0.612	0.277	0.061	0.986	0.001	0.999	0.656
Source contributions d15N	d15N.terr_animals	62	targets	0.638	0.276	0.064	0.985	0.003	1	0.695
Source contributions d15N	d15N.C3_cereals	1	targets	0.535	0.292	0.022	0.979	0.001	0.997	0.567
Source contributions d15N	d15N.C3_cereals	2	targets	0.839	0.181	0.197	0.996	0.024	1	0.897
Source contributions d15N	d15N.C3_cereals	3	targets	0.652	0.28	0.046	0.991	0	1	0.732
Source contributions d15N	d15N.C3_cereals	4	targets	0.479	0.283	0.016	0.954	0.002	0.999	0.497
Source contributions d15N	d15N.C3_cereals	5	targets	0.387	0.262	0.012	0.92	0	0.999	0.354
Source contributions d15N	d15N.C3_cereals	6	targets	0.546	0.29	0.029	0.978	0.004	0.999	0.59
Source contributions d15N	d15N.C3_cereals	7	targets	0.555	0.293	0.02	0.984	0.002	0.998	0.605
Source contributions d15N	d15N.C3_cereals	8	targets	0.576	0.29	0.028	0.983	0.001	0.998	0.625
Source contributions d15N	d15N.C3_cereals	9	targets	0.548	0.289	0.032	0.981	0.001	1	0.583
Source contributions d15N	d15N.C3_cereals	10	targets	0.49	0.286	0.026	0.976	0.001	0.998	0.498
Source contributions d15N	d15N.C3_cereals	11	targets	0.522	0.301	0.012	0.974	0	1	0.548
Source contributions d15N	d15N.C3_cereals	12	targets	0.555	0.296	0.032	0.976	0.005	0.999	0.605
Source contributions d15N	d15N.C3_cereals	13	targets	0.479	0.289	0.019	0.965	0.003	0.999	0.473
Source contributions d15N	d15N.C3_cereals	14	targets	0.472	0.28	0.021	0.958	0	0.998	0.474
Source contributions d15N	d15N.C3_cereals	15	targets	0.437	0.282	0.02	0.961	0.001	0.995	0.41
Source contributions d15N	d15N.C3_cereals	16	targets	0.502	0.295	0.019	0.979	0	0.999	0.517
Source contributions d15N	d15N.C3_cereals	17	targets	0.467	0.285	0.013	0.968	0.001	0.999	0.452
Source contributions d15N	d15N.C3_cereals	18	targets	0.467	0.283	0.016	0.954	0	1	0.452
Source contributions d15N	d15N.C3_cereals	19	targets	0.5	0.291	0.022	0.979	0	0.998	0.511
Source contributions d15N	d15N.C3_cereals	20	targets	0.467	0.275	0.027	0.96	0.001	1	0.459
Source contributions d15N	d15N.C3_cereals	21	targets	0.331	0.263	0.01	0.932	0.001	0.999	0.266
Source contributions d15N	d15N.C3_cereals	22	targets	0.695	0.262	0.045	0.989	0.001	0.999	0.781
Source contributions d15N	d15N.C3_cereals	23	targets	0.499	0.288	0.029	0.968	0.001	0.999	0.514
Source contributions d15N	d15N.C3_cereals	24	targets	0.516	0.295	0.019	0.975	0	0.999	0.537
Source contributions d15N	d15N.C3_cereals	25	targets	0.47	0.287	0.016	0.962	0	0.998	0.453
Source contributions d15N	d15N.C3_cereals	26	targets	0.455	0.282	0.015	0.956	0	1	0.442
Source contributions d15N	d15N.C3_cereals	27	targets	0.489	0.284	0.019	0.966	0.001	0.998	0.501
Source contributions d15N	d15N.C3_cereals	28	targets	0.486	0.29	0.02	0.974	0.001	0.999	0.47
Source contributions d15N	d15N.C3_cereals	29	targets	0.468	0.291	0.022	0.961	0	0.999	0.461
Source contributions d15N	d15N.C3_cereals	30	targets	0.515	0.284	0.022	0.968	0	0.999	0.534
Source contributions d15N	d15N.C3_cereals	31	targets	0.455	0.289	0.015	0.961	0	1	0.446
Source contributions d15N	d15N.C3_cereals	32	targets	0.53	0.292	0.02	0.976	0	1	0.571
Source contributions d15N	d15N.C3_cereals	33	targets	0.457	0.284	0.015	0.96	0	0.999	0.454
Source contributions d15N	d15N.C3_cereals	34	targets	0.506	0.293	0.022	0.975	0.001	0.996	0.514
Source contributions d15N	d15N.C3_cereals	35	targets	0.512	0.292	0.019	0.978	0.001	0.996	0.53
Source contributions d15N	d15N.C3_cereals	36	targets	0.473	0.288	0.017	0.966	0.001	0.997	0.475
Source contributions d15N	d15N.C3_cereals	37	targets	0.419	0.28	0.014	0.944	0	0.992	0.387
Source contributions d15N	d15N.C3_cereals	38	targets	0.437	0.281	0.022	0.961	0	0.999	0.406
Source contributions d15N	d15N.C3_cereals	39	targets	0.454	0.286	0.02	0.969	0.003	0.997	0.433
Source contributions d15N	d15N.C3_cereals	40	targets	0.433	0.283	0.018	0.957	0.001	1	0.417
Source contributions d15N	d15N.C3_cereals	41	targets	0.435	0.285	0.014	0.967	0	1	0.404
Source contributions d15N	d15N.C3_cereals	42	targets	0.417	0.275	0.021	0.947	0	0.999	0.384
Source contributions d15N	d15N.C3_cereals	43	targets	0.444	0.282	0.015	0.959	0	0.999	0.438
Source contributions d15N	d15N.C3_cereals	44	targets	0.514	0.287	0.028	0.979	0.001	0.999	0.514
Source contributions d15N	d15N.C3_cereals	45	targets	0.428	0.268	0.024	0.941	0	0.993	0.406
Source contributions d15N	d15N.C3_cereals	46	targets	0.464	0.292	0.018	0.967	0.001	0.998	0.448
Source contributions d15N	d15N.C3_cereals	47	targets	0.455	0.282	0.017	0.954	0.001	0.999	0.44
Source contributions d15N	d15N.C3_cereals	48	targets	0.499	0.285	0.02	0.979	0	1	0.511
Source contributions d15N	d15N.C3_cereals	49	targets	0.523	0.293	0.017	0.968	0.001	1	0.559
Source contributions d15N	d15N.C3_cereals	50	targets	0.454	0.293	0.014	0.978	0	1	0.446
Source contributions d15N	d15N.C3_cereals	51	targets	0.516	0.29	0.028	0.981	0	0.999	0.539
Source contributions d15N	d15N.C3_cereals	52	targets	0.517	0.288	0.022	0.975	0	1	0.544
Source contributions d15N	d15N.C3_cereals	53	targets	0.381	0.263	0.013	0.923	0.001	0.999	0.331
Source contributions d15N	d15N.C3_cereals	54	targets	0.4	0.263	0.019	0.921	0.001	1	0.383
Source contributions d15N	d15N.C3_cereals	55	targets	0.495	0.283	0.017	0.976	0	0.999	0.49
Source contributions d15N	d15N.C3_cereals	56	targets	0.561	0.292	0.021	0.975	0	1	0.612
Source contributions d15N	d15N.C3_cereals	57	targets	0.552	0.292	0.029	0.977	0.001	0.999	0.576
Source contributions d15N	d15N.C3_cereals	58	targets	0.46	0.282	0.016	0.958	0	0.999	0.439
Source contributions d15N	d15N.C3_cereals	59	targets	0.48	0.296	0.014	0.971	0.001	0.998	0.496
Source contributions d15N	d15N.C3_cereals	60	targets	0.44	0.281	0.017	0.962	0.004	1	0.434
Source contributions d15N	d15N.C3_cereals	61	targets	0.388	0.277	0.014	0.939	0.001	0.999	0.344
Source contributions d15N	d15N.C3_cereals	62	targets	0.362	0.276	0.015	0.936	0	0.997	0.305
Source contributions d15N	d15N.terr_animals	1	covariate	0.324	0.285	0.007	0.953	0	1	0.232
Source contributions d15N	d15N.terr_animals	2	covariate	0.482	0.293	0.026	0.979	0	1	0.462
Source contributions d15N	d15N.terr_animals	3	covariate	0.526	0.286	0.032	0.981	0	1	0.532
Source contributions d15N	d15N.terr_animals	4	covariate	0.669	0.263	0.068	0.99	0.001	0.999	0.734
Source contributions d15N	d15N.terr_animals	5	covariate	0.403	0.292	0.016	0.968	0.001	0.999	0.339
Source contributions d15N	d15N.terr_animals	6	covariate	0.516	0.29	0.03	0.982	0	1	0.515
Source contributions d15N	d15N.terr_animals	7	covariate	0.575	0.286	0.042	0.985	0	1	0.602
Source contributions d15N	d15N.terr_animals	8	covariate	0.511	0.288	0.032	0.98	0.001	1	0.504
Source contributions d15N	d15N.terr_animals	9	covariate	0.521	0.29	0.032	0.983	0	1	0.52
Source contributions d15N	d15N.terr_animals	11	covariate	0.563	0.282	0.039	0.983	0	1	0.591
Source contributions d15N	d15N.terr_animals	12	covariate	0.529	0.281	0.033	0.973	0.001	1	0.545
Source contributions d15N	d15N.C3_cereals	1	covariate	0.676	0.285	0.047	0.993	0	1	0.768
Source contributions d15N	d15N.C3_cereals	2	covariate	0.518	0.293	0.021	0.974	0	1	0.538
Source contributions d15N	d15N.C3_cereals	3	covariate	0.474	0.286	0.019	0.968	0	1	0.468
Source contributions d15N	d15N.C3_cereals	4	covariate	0.331	0.263	0.01	0.932	0.001	0.999	0.266
Source contributions d15N	d15N.C3_cereals	5	covariate	0.597	0.292	0.032	0.984	0.001	0.999	0.661
Source contributions d15N	d15N.C3_cereals	6	covariate	0.484	0.29	0.018	0.97	0	1	0.485
Source contributions d15N	d15N.C3_cereals	7	covariate	0.425	0.286	0.015	0.958	0	1	0.398
Source contributions d15N	d15N.C3_cereals	8	covariate	0.489	0.288	0.02	0.968	0	0.999	0.496
Source contributions d15N	d15N.C3_cereals	9	covariate	0.479	0.29	0.017	0.968	0	1	0.48
Source contributions d15N	d15N.C3_cereals	11	covariate	0.437	0.282	0.017	0.961	0	1	0.409
Source contributions d15N	d15N.C3_cereals	12	covariate	0.471	0.281	0.027	0.967	0	0.999	0.455
Target proxies	d13C	1	targets	-19.48	0.647	-20.711	-18.237	-21.848	-17.338	-19.476
Target proxies	d13C	2	targets	-20.403	0.696	-21.752	-19.005	-23.049	-18.343	-20.389
Target proxies	d13C	3	targets	-19.67	0.698	-21.018	-18.293	-21.776	-17.322	-19.651
Target proxies	d13C	4	targets	-19.197	0.686	-20.551	-17.947	-21.925	-17.276	-19.183
Target proxies	d13C	5	targets	-19.148	0.654	-20.451	-17.925	-21.042	-17.135	-19.126
Target proxies	d13C	6	targets	-19.624	0.671	-21.018	-18.349	-21.802	-17.648	-19.625
Target proxies	d13C	7	targets	-19.645	0.684	-21.039	-18.239	-21.652	-17.353	-19.638
Target proxies	d13C	8	targets	-19.572	0.663	-20.8	-18.329	-21.977	-17.236	-19.557
Target proxies	d13C	9	targets	-19.702	0.687	-21.132	-18.403	-21.893	-17.298	-19.709
Target proxies	d13C	10	targets	-19.346	0.65	-20.602	-18.072	-21.211	-17.333	-19.334
Target proxies	d13C	11	targets	-19.616	0.664	-20.936	-18.342	-21.9	-17.153	-19.612
Target proxies	d13C	12	targets	-19.645	0.659	-20.907	-18.376	-21.774	-17.797	-19.64
Target proxies	d13C	13	targets	-19.399	0.665	-20.737	-18.066	-21.462	-17.33	-19.402
Target proxies	d13C	14	targets	-19.248	0.652	-20.558	-18.12	-21.424	-17.095	-19.217
Target proxies	d13C	15	targets	-19.324	0.661	-20.658	-18.044	-21.741	-16.733	-19.329
Target proxies	d13C	16	targets	-19.373	0.659	-20.709	-18.131	-21.942	-17.471	-19.348
Target proxies	d13C	17	targets	-19.442	0.659	-20.771	-18.11	-21.544	-17.312	-19.45
Target proxies	d13C	18	targets	-19.426	0.656	-20.729	-18.178	-21.859	-16.815	-19.446
Target proxies	d13C	19	targets	-19.516	0.679	-20.856	-18.209	-21.87	-17.418	-19.5
Target proxies	d13C	20	targets	-19.279	0.659	-20.597	-17.979	-21.29	-17.262	-19.266
Target proxies	d13C	21	targets	-19.01	0.653	-20.242	-17.775	-21.057	-16.963	-19.032
Target proxies	d13C	22	targets	-19.66	0.646	-20.979	-18.41	-21.904	-17.376	-19.642
Target proxies	d13C	23	targets	-19.136	0.658	-20.372	-17.85	-21.04	-16.972	-19.132
Target proxies	d13C	24	targets	-19.225	0.653	-20.5	-17.926	-21.595	-17.166	-19.232
Target proxies	d13C	25	targets	-19.139	0.646	-20.467	-17.946	-21.594	-17.08	-19.121
Target proxies	d13C	26	targets	-19.32	0.65	-20.628	-18.11	-21.302	-17.262	-19.299
Target proxies	d13C	27	targets	-19.334	0.672	-20.64	-18.012	-21.609	-17.273	-19.331
Target proxies	d13C	28	targets	-19.332	0.663	-20.64	-18.032	-21.321	-17.152	-19.35
Target proxies	d13C	29	targets	-19.282	0.66	-20.546	-17.97	-21.615	-16.659	-19.275
Target proxies	d13C	30	targets	-19.377	0.657	-20.663	-18.07	-21.686	-17.445	-19.367
Target proxies	d13C	31	targets	-19.345	0.663	-20.645	-18.064	-21.532	-17.195	-19.334
Target proxies	d13C	32	targets	-19.463	0.654	-20.699	-18.171	-21.575	-17.307	-19.458
Target proxies	d13C	33	targets	-19.293	0.638	-20.501	-18.068	-21.949	-17.297	-19.307
Target proxies	d13C	34	targets	-19.511	0.671	-20.75	-18.193	-21.699	-17.532	-19.504
Target proxies	d13C	35	targets	-19.445	0.666	-20.718	-18.159	-21.654	-17.398	-19.432
Target proxies	d13C	36	targets	-19.455	0.632	-20.714	-18.254	-21.52	-17.25	-19.491
Target proxies	d13C	37	targets	-19.182	0.666	-20.501	-17.896	-21.567	-17.163	-19.156
Target proxies	d13C	38	targets	-19.43	0.65	-20.721	-18.183	-21.791	-17.288	-19.42
Target proxies	d13C	39	targets	-19.382	0.644	-20.615	-18.146	-21.339	-17.324	-19.394
Target proxies	d13C	40	targets	-19.117	0.654	-20.362	-17.814	-21.849	-16.59	-19.113
Target proxies	d13C	41	targets	-19.297	0.64	-20.545	-18.087	-21.626	-17.275	-19.311
Target proxies	d13C	42	targets	-19.176	0.643	-20.388	-17.922	-21.038	-16.797	-19.194
Target proxies	d13C	43	targets	-19.238	0.697	-20.654	-17.863	-21.263	-17.307	-19.256
Target proxies	d13C	44	targets	-19.296	0.67	-20.604	-18.025	-21.145	-16.645	-19.297
Target proxies	d13C	45	targets	-19.07	0.628	-20.325	-17.831	-21.467	-17.156	-19.066
Target proxies	d13C	46	targets	-18.975	0.66	-20.272	-17.727	-21.057	-17.094	-18.977
Target proxies	d13C	47	targets	-19.122	0.638	-20.392	-17.852	-21.358	-16.698	-19.125
Target proxies	d13C	48	targets	-19.209	0.662	-20.498	-17.994	-21.445	-17.351	-19.199
Target proxies	d13C	49	targets	-19.242	0.679	-20.592	-17.961	-21.533	-17.056	-19.228
Target proxies	d13C	50	targets	-19.1	0.657	-20.322	-17.762	-20.786	-17.061	-19.103
Target proxies	d13C	51	targets	-19.153	0.64	-20.394	-17.87	-21.193	-16.87	-19.114
Target proxies	d13C	52	targets	-19.127	0.654	-20.388	-17.863	-21.491	-17.188	-19.112
Target proxies	d13C	53	targets	-19.01	0.642	-20.271	-17.769	-22.009	-16.844	-19.004
Target proxies	d13C	54	targets	-19.056	0.684	-20.417	-17.778	-20.989	-17.005	-19.047
Target proxies	d13C	55	targets	-19.295	0.656	-20.631	-17.968	-21.611	-17.353	-19.313
Target proxies	d13C	56	targets	-19.233	0.643	-20.563	-17.993	-21.266	-17.191	-19.225
Target proxies	d13C	57	targets	-19.18	0.668	-20.442	-17.832	-21.165	-17.228	-19.175
Target proxies	d13C	58	targets	-19.137	0.664	-20.42	-17.821	-21.327	-17.01	-19.14
Target proxies	d13C	59	targets	-19.564	0.675	-20.865	-18.24	-21.783	-17.362	-19.586
Target proxies	d13C	60	targets	-19.408	0.668	-20.673	-18.035	-21.442	-17.404	-19.426
Target proxies	d13C	61	targets	-19.412	0.656	-20.685	-18.263	-21.645	-17.326	-19.394
Target proxies	d13C	62	targets	-19.469	0.651	-20.668	-18.225	-21.442	-17.441	-19.462
Target proxies	d15N	1	targets	9.541	0.82	7.996	11.038	6.937	12.155	9.574
Target proxies	d15N	2	targets	7.078	0.904	5.287	8.901	3.847	10.485	7.073
Target proxies	d15N	3	targets	8.636	0.874	6.877	10.311	5.605	11.183	8.657
Target proxies	d15N	4	targets	9.83	0.854	8.211	11.482	7.235	12.192	9.866
Target proxies	d15N	5	targets	10.956	0.807	9.411	12.558	8.299	13.583	10.959
Target proxies	d15N	6	targets	9.369	0.888	7.499	11.1	6.436	12.353	9.371
Target proxies	d15N	7	targets	9.509	0.88	7.833	11.247	6.339	11.936	9.517
Target proxies	d15N	8	targets	9.297	0.872	7.529	11.051	6.353	11.904	9.282
Target proxies	d15N	9	targets	9.574	0.863	7.795	11.25	6.636	11.964	9.59
Target proxies	d15N	10	targets	9.767	0.842	8.016	11.274	6.794	13.134	9.83
Target proxies	d15N	11	targets	9.594	0.841	7.962	11.189	6.617	11.989	9.609
Target proxies	d15N	12	targets	9.422	0.849	7.768	11.098	7.029	12.245	9.43
Target proxies	d15N	13	targets	9.899	0.861	8.236	11.648	6.424	12.424	9.913
Target proxies	d15N	14	targets	9.841	0.828	8.142	11.432	6.758	12.655	9.844
Target proxies	d15N	15	targets	10.545	0.821	8.925	12.203	7.766	12.869	10.568
Target proxies	d15N	16	targets	9.813	0.846	8.097	11.418	6.739	12.413	9.808
Target proxies	d15N	17	targets	10.058	0.804	8.394	11.554	7.355	12.984	10.082
Target proxies	d15N	18	targets	10.156	0.843	8.402	11.773	6.692	13.213	10.191
Target proxies	d15N	19	targets	9.924	0.84	8.183	11.516	7.037	12.187	9.94
Target proxies	d15N	20	targets	9.947	0.815	8.285	11.572	7.325	12.527	9.949
Target proxies	d15N	21	targets	11.944	0.804	10.337	13.516	9.403	14.374	11.933
Target proxies	d15N	22	targets	8.086	0.904	6.301	9.881	5.337	10.886	8.121
Target proxies	d15N	23	targets	9.537	0.848	7.885	11.169	6.549	12.775	9.547
Target proxies	d15N	24	targets	9.475	0.843	7.834	11.041	6.395	12.055	9.47
Target proxies	d15N	25	targets	9.5	0.835	7.85	11.096	6.988	11.997	9.507
Target proxies	d15N	26	targets	10.189	0.798	8.707	11.801	7.942	12.473	10.184
Target proxies	d15N	27	targets	9.712	0.822	7.998	11.239	6.648	12.507	9.734
Target proxies	d15N	28	targets	9.871	0.854	8.19	11.429	6.82	12.463	9.889
Target proxies	d15N	29	targets	9.962	0.824	8.444	11.614	7.274	12.985	9.944
Target proxies	d15N	30	targets	9.68	0.867	7.969	11.376	6.807	12.309	9.704
Target proxies	d15N	31	targets	9.961	0.829	8.305	11.57	7.098	12.367	9.926
Target proxies	d15N	32	targets	9.299	0.876	7.518	11.069	6.399	12.221	9.311
Target proxies	d15N	33	targets	9.947	0.8	8.287	11.419	6.596	12.808	9.983
Target proxies	d15N	34	targets	9.911	0.819	8.281	11.419	7.584	12.71	9.938
Target proxies	d15N	35	targets	9.681	0.835	8.082	11.264	7.183	12.552	9.677
Target proxies	d15N	36	targets	10.09	0.839	8.384	11.625	7.379	12.436	10.128
Target proxies	d15N	37	targets	10.398	0.807	8.726	11.824	7.508	12.856	10.431
Target proxies	d15N	38	targets	10.564	0.827	9.016	12.225	7.747	12.989	10.566
Target proxies	d15N	39	targets	10.083	0.842	8.481	11.794	7.319	12.957	10.072
Target proxies	d15N	40	targets	10.155	0.829	8.487	11.854	7.423	13.26	10.151
Target proxies	d15N	41	targets	10.284	0.78	8.759	11.849	7.868	12.905	10.259
Target proxies	d15N	42	targets	10.373	0.835	8.791	12.001	7.203	13.128	10.377
Target proxies	d15N	43	targets	10.266	0.841	8.637	11.853	7.672	13.324	10.263
Target proxies	d15N	44	targets	9.496	0.82	7.921	11.118	6.967	11.938	9.496
Target proxies	d15N	45	targets	10.197	0.82	8.546	11.763	7.391	13.343	10.205
Target proxies	d15N	46	targets	9.595	0.817	7.913	11.111	7.176	11.942	9.621
Target proxies	d15N	47	targets	9.918	0.829	8.223	11.58	6.894	12.334	9.913
Target proxies	d15N	48	targets	9.539	0.847	7.753	11.168	6.653	12.217	9.533
Target proxies	d15N	49	targets	9.348	0.829	7.675	10.872	6.671	11.86	9.358
Target proxies	d15N	50	targets	9.952	0.851	8.181	11.514	6.74	13.056	9.934
Target proxies	d15N	51	targets	9.309	0.839	7.578	10.871	6.556	12.151	9.319
Target proxies	d15N	52	targets	9.283	0.829	7.698	10.955	6.684	12.157	9.295
Target proxies	d15N	53	targets	10.686	0.815	9.105	12.274	7.868	13.166	10.698
Target proxies	d15N	54	targets	10.58	0.813	8.976	12.192	8.077	13.414	10.6
Target proxies	d15N	55	targets	9.823	0.85	8.137	11.431	7.002	12.322	9.804
Target proxies	d15N	56	targets	9.069	0.874	7.32	10.721	5.913	11.76	9.102
Target proxies	d15N	57	targets	8.931	0.837	7.24	10.553	6.035	11.488	8.957
Target proxies	d15N	58	targets	9.954	0.831	8.277	11.582	7.414	12.687	9.963
Target proxies	d15N	59	targets	9.885	0.833	8.224	11.501	7.342	12.751	9.911
Target proxies	d15N	60	targets	10.385	0.803	8.757	11.965	8.059	12.948	10.371
Target proxies	d15N	61	targets	11.25	0.799	9.622	12.81	8.043	13.776	11.238
Target proxies	d15N	62	targets	11.519	0.819	9.948	13.126	8.768	13.943	11.527
Target proxies	d13C	1	covariate	-19.851	0.788	-21.453	-18.339	-23.049	-17.322	-19.828
Target proxies	d13C	2	covariate	-19.5	0.697	-20.863	-18.132	-21.977	-17.135	-19.496
Target proxies	d13C	3	covariate	-19.376	0.666	-20.725	-18.087	-21.942	-16.733	-19.367
Target proxies	d13C	4	covariate	-19.01	0.653	-20.242	-17.775	-21.057	-16.963	-19.032
Target proxies	d13C	5	covariate	-19.398	0.703	-20.763	-17.972	-21.904	-16.972	-19.418
Target proxies	d13C	6	covariate	-19.147	0.662	-20.433	-17.854	-22.009	-16.698	-19.141
Target proxies	d13C	7	covariate	-19.435	0.665	-20.712	-18.139	-21.783	-17.262	-19.432
Target proxies	d13C	8	covariate	-19.332	0.664	-20.631	-18.022	-21.686	-16.659	-19.334
Target proxies	d13C	9	covariate	-19.385	0.664	-20.671	-18.087	-21.949	-17.163	-19.388
Target proxies	d13C	11	covariate	-19.273	0.664	-20.568	-18.01	-21.849	-16.59	-19.275
Target proxies	d13C	12	covariate	-19.183	0.659	-20.499	-17.907	-21.467	-16.645	-19.17
Target proxies	d15N	1	covariate	8.419	1.336	5.784	10.751	3.847	12.155	8.514
Target proxies	d15N	2	covariate	9.702	0.977	7.843	11.718	6.339	13.583	9.682
Target proxies	d15N	3	covariate	10.023	0.862	8.282	11.695	6.424	13.213	10.034
Target proxies	d15N	4	covariate	11.944	0.804	10.337	13.516	9.403	14.374	11.933
Target proxies	d15N	5	covariate	8.811	1.138	6.603	10.913	5.337	12.775	8.843
Target proxies	d15N	6	covariate	9.664	0.965	7.751	11.56	5.913	13.414	9.659
Target proxies	d15N	7	covariate	10.646	1.026	8.684	12.634	7.342	13.943	10.642
Target proxies	d15N	8	covariate	9.806	0.85	8.107	11.432	6.648	12.985	9.824
Target proxies	d15N	9	covariate	9.898	0.887	8.119	11.567	6.399	12.856	9.907
Target proxies	d15N	11	covariate	10.288	0.84	8.635	11.965	7.203	13.324	10.284
Target proxies	d15N	12	covariate	9.847	0.892	8.133	11.541	6.967	13.343	9.859
Target-to-source offsets	d13C	1	targets	4.719	0.473	3.75	5.532	3.225	5.946	4.747
Target-to-source offsets	d13C	2	targets	4.525	0.473	3.566	5.444	3.22	6.389	4.497
Target-to-source offsets	d13C	3	targets	4.675	0.475	3.689	5.535	3.233	6.12	4.682
Target-to-source offsets	d13C	4	targets	4.768	0.46	3.857	5.638	3.403	6.276	4.775
Target-to-source offsets	d13C	5	targets	4.766	0.456	3.879	5.665	3.302	6.172	4.758
Target-to-source offsets	d13C	6	targets	4.628	0.474	3.678	5.575	3.203	5.996	4.627
Target-to-source offsets	d13C	7	targets	4.647	0.475	3.751	5.597	3.356	6.206	4.65
Target-to-source offsets	d13C	8	targets	4.682	0.459	3.773	5.542	3.41	5.983	4.675
Target-to-source offsets	d13C	9	targets	4.621	0.48	3.703	5.57	2.964	6.072	4.609
Target-to-source offsets	d13C	10	targets	4.754	0.469	3.884	5.716	3.191	6.349	4.735
Target-to-source offsets	d13C	11	targets	4.681	0.466	3.763	5.624	3.16	6.202	4.691
Target-to-source offsets	d13C	12	targets	4.655	0.469	3.737	5.541	3.084	6.112	4.666
Target-to-source offsets	d13C	13	targets	4.698	0.464	3.786	5.634	3.146	6.497	4.695
Target-to-source offsets	d13C	14	targets	4.745	0.463	3.868	5.606	3.294	6.151	4.74
Target-to-source offsets	d13C	15	targets	4.708	0.449	3.828	5.578	2.861	5.956	4.702
Target-to-source offsets	d13C	16	targets	4.714	0.47	3.839	5.61	3.042	6.073	4.71
Target-to-source offsets	d13C	17	targets	4.677	0.465	3.761	5.61	3.326	6.048	4.681
Target-to-source offsets	d13C	18	targets	4.696	0.457	3.825	5.615	3.197	6.022	4.685
Target-to-source offsets	d13C	19	targets	4.654	0.473	3.748	5.586	2.725	6.079	4.646
Target-to-source offsets	d13C	20	targets	4.748	0.485	3.87	5.766	2.813	6.228	4.738
Target-to-source offsets	d13C	21	targets	4.774	0.456	3.868	5.658	3.199	6.463	4.761
Target-to-source offsets	d13C	22	targets	4.697	0.482	3.731	5.621	3.212	6.099	4.703
Target-to-source offsets	d13C	23	targets	4.795	0.459	3.933	5.698	3.279	6.365	4.804
Target-to-source offsets	d13C	24	targets	4.795	0.473	3.847	5.691	3.174	6.272	4.801
Target-to-source offsets	d13C	25	targets	4.806	0.464	3.911	5.711	3.268	6.124	4.819
Target-to-source offsets	d13C	26	targets	4.718	0.45	3.827	5.602	3.485	6.057	4.716
Target-to-source offsets	d13C	27	targets	4.746	0.452	3.837	5.642	3.189	6.04	4.759
Target-to-source offsets	d13C	28	targets	4.747	0.466	3.849	5.593	3.246	6.384	4.746
Target-to-source offsets	d13C	29	targets	4.754	0.471	3.833	5.678	3.503	6.504	4.767
Target-to-source offsets	d13C	30	targets	4.72	0.466	3.788	5.652	3.397	5.958	4.713
Target-to-source offsets	d13C	31	targets	4.724	0.462	3.849	5.602	3.208	6.375	4.717
Target-to-source offsets	d13C	32	targets	4.702	0.462	3.743	5.53	3.336	6.512	4.725
Target-to-source offsets	d13C	33	targets	4.714	0.46	3.802	5.606	3.45	6.631	4.714
Target-to-source offsets	d13C	34	targets	4.685	0.466	3.82	5.607	3.087	6.103	4.682
Target-to-source offsets	d13C	35	targets	4.692	0.46	3.775	5.532	3.365	6.167	4.691
Target-to-source offsets	d13C	36	targets	4.702	0.463	3.777	5.592	3.08	6.491	4.695
Target-to-source offsets	d13C	37	targets	4.792	0.468	3.866	5.747	3.208	6.198	4.764
Target-to-source offsets	d13C	38	targets	4.679	0.446	3.798	5.598	3.513	6.01	4.677
Target-to-source offsets	d13C	39	targets	4.713	0.464	3.847	5.627	2.735	6.649	4.724
Target-to-source offsets	d13C	40	targets	4.785	0.478	3.832	5.713	3.164	6.407	4.805
Target-to-source offsets	d13C	41	targets	4.723	0.441	3.837	5.544	3.323	6.685	4.74
Target-to-source offsets	d13C	42	targets	4.76	0.456	3.829	5.614	3.337	6.09	4.777
Target-to-source offsets	d13C	43	targets	4.747	0.475	3.856	5.722	3.34	6.19	4.741
Target-to-source offsets	d13C	44	targets	4.753	0.475	3.8	5.711	3.354	6.169	4.747
Target-to-source offsets	d13C	45	targets	4.804	0.462	3.902	5.625	2.782	6.138	4.81
Target-to-source offsets	d13C	46	targets	4.859	0.485	3.913	5.779	3.393	6.266	4.851
Target-to-source offsets	d13C	47	targets	4.808	0.454	3.928	5.671	3.083	6.059	4.802
Target-to-source offsets	d13C	48	targets	4.765	0.456	3.855	5.699	3.361	6.061	4.781
Target-to-source offsets	d13C	49	targets	4.779	0.467	3.866	5.67	3.196	6.538	4.79
Target-to-source offsets	d13C	50	targets	4.808	0.457	3.927	5.65	3.41	6.246	4.814
Target-to-source offsets	d13C	51	targets	4.802	0.466	3.855	5.699	3.354	6.456	4.825
Target-to-source offsets	d13C	52	targets	4.825	0.471	3.904	5.753	3.349	6.567	4.832
Target-to-source offsets	d13C	53	targets	4.793	0.44	3.983	5.63	3.292	5.968	4.787
Target-to-source offsets	d13C	54	targets	4.779	0.467	3.903	5.712	3.241	6.239	4.781
Target-to-source offsets	d13C	55	targets	4.751	0.458	3.835	5.653	3.43	6.151	4.737
Target-to-source offsets	d13C	56	targets	4.791	0.459	3.929	5.705	3.35	6.167	4.776
Target-to-source offsets	d13C	57	targets	4.808	0.458	3.901	5.658	3.472	6.191	4.801
Target-to-source offsets	d13C	58	targets	4.804	0.483	3.859	5.726	3.355	6.393	4.793
Target-to-source offsets	d13C	59	targets	4.643	0.463	3.761	5.565	3.148	6.076	4.637
Target-to-source offsets	d13C	60	targets	4.682	0.466	3.807	5.627	3.47	6.17	4.667
Target-to-source offsets	d13C	61	targets	4.683	0.467	3.7	5.612	3.076	6.046	4.672
Target-to-source offsets	d13C	62	targets	4.638	0.479	3.7	5.607	3.085	6.07	4.644
Target-to-source offsets	d15N	1	targets	5.297	0.475	4.362	6.224	3.731	6.742	5.292
Target-to-source offsets	d15N	2	targets	5.18	0.47	4.219	6.062	3.71	6.717	5.176
Target-to-source offsets	d15N	3	targets	5.215	0.49	4.252	6.17	3.813	6.928	5.218
Target-to-source offsets	d15N	4	targets	5.312	0.487	4.394	6.267	3.688	6.997	5.334
Target-to-source offsets	d15N	5	targets	5.456	0.482	4.523	6.499	3.78	7.262	5.462
Target-to-source offsets	d15N	6	targets	5.282	0.476	4.354	6.252	3.746	6.838	5.276
Target-to-source offsets	d15N	7	targets	5.306	0.482	4.371	6.256	3.677	7.088	5.292
Target-to-source offsets	d15N	8	targets	5.307	0.491	4.38	6.329	3.922	7.108	5.312
Target-to-source offsets	d15N	9	targets	5.301	0.471	4.37	6.237	3.718	6.735	5.305
Target-to-source offsets	d15N	10	targets	5.328	0.479	4.324	6.238	3.772	6.68	5.341
Target-to-source offsets	d15N	11	targets	5.277	0.495	4.329	6.228	3.009	6.818	5.281
Target-to-source offsets	d15N	12	targets	5.309	0.494	4.372	6.293	3.681	6.942	5.31
Target-to-source offsets	d15N	13	targets	5.328	0.47	4.372	6.193	3.776	6.999	5.346
Target-to-source offsets	d15N	14	targets	5.313	0.485	4.392	6.254	3.919	6.901	5.316
Target-to-source offsets	d15N	15	targets	5.389	0.485	4.367	6.276	3.891	6.809	5.373
Target-to-source offsets	d15N	16	targets	5.326	0.476	4.383	6.241	3.749	6.889	5.319
Target-to-source offsets	d15N	17	targets	5.353	0.493	4.346	6.292	3.789	6.758	5.378
Target-to-source offsets	d15N	18	targets	5.357	0.494	4.391	6.307	3.709	6.851	5.368
Target-to-source offsets	d15N	19	targets	5.352	0.502	4.409	6.331	3.779	6.871	5.353
Target-to-source offsets	d15N	20	targets	5.336	0.487	4.378	6.319	3.95	7.54	5.321
Target-to-source offsets	d15N	21	targets	5.593	0.482	4.651	6.536	4.034	7.022	5.609
Target-to-source offsets	d15N	22	targets	5.194	0.458	4.318	6.139	3.856	6.962	5.184
Target-to-source offsets	d15N	23	targets	5.27	0.492	4.303	6.234	3.875	6.991	5.27
Target-to-source offsets	d15N	24	targets	5.269	0.476	4.334	6.15	3.879	6.755	5.261
Target-to-source offsets	d15N	25	targets	5.289	0.481	4.385	6.243	3.618	6.647	5.289
Target-to-source offsets	d15N	26	targets	5.352	0.482	4.337	6.287	3.996	6.741	5.368
Target-to-source offsets	d15N	27	targets	5.312	0.491	4.372	6.228	3.542	6.915	5.294
Target-to-source offsets	d15N	28	targets	5.3	0.479	4.339	6.223	3.885	6.722	5.311
Target-to-source offsets	d15N	29	targets	5.339	0.484	4.346	6.299	3.768	6.921	5.33
Target-to-source offsets	d15N	30	targets	5.319	0.491	4.364	6.277	3.586	6.847	5.299
Target-to-source offsets	d15N	31	targets	5.324	0.48	4.386	6.274	3.645	6.847	5.314
Target-to-source offsets	d15N	32	targets	5.272	0.469	4.333	6.187	3.837	6.705	5.274
Target-to-source offsets	d15N	33	targets	5.331	0.479	4.358	6.267	3.685	6.903	5.344
Target-to-source offsets	d15N	34	targets	5.328	0.476	4.432	6.245	3.673	6.711	5.328
Target-to-source offsets	d15N	35	targets	5.347	0.476	4.396	6.237	3.712	6.766	5.359
Target-to-source offsets	d15N	36	targets	5.375	0.497	4.42	6.336	3.874	6.846	5.367
Target-to-source offsets	d15N	37	targets	5.389	0.497	4.409	6.367	3.764	7.057	5.385
Target-to-source offsets	d15N	38	targets	5.409	0.463	4.532	6.331	4.207	6.786	5.41
Target-to-source offsets	d15N	39	targets	5.358	0.482	4.409	6.351	3.732	6.818	5.367
Target-to-source offsets	d15N	40	targets	5.358	0.473	4.439	6.271	3.292	6.959	5.358
Target-to-source offsets	d15N	41	targets	5.352	0.477	4.444	6.277	3.985	6.977	5.341
Target-to-source offsets	d15N	42	targets	5.386	0.464	4.487	6.257	3.892	6.69	5.386
Target-to-source offsets	d15N	43	targets	5.384	0.466	4.439	6.298	4.089	6.974	5.381
Target-to-source offsets	d15N	44	targets	5.293	0.495	4.325	6.27	3.819	6.719	5.281
Target-to-source offsets	d15N	45	targets	5.352	0.486	4.374	6.244	3.694	7.158	5.354
Target-to-source offsets	d15N	46	targets	5.285	0.474	4.324	6.231	3.856	6.635	5.276
Target-to-source offsets	d15N	47	targets	5.331	0.475	4.373	6.221	3.822	6.648	5.336
Target-to-source offsets	d15N	48	targets	5.316	0.482	4.346	6.264	3.948	6.729	5.307
Target-to-source offsets	d15N	49	targets	5.273	0.508	4.266	6.315	3.797	6.839	5.269
Target-to-source offsets	d15N	50	targets	5.341	0.473	4.413	6.313	3.972	6.818	5.317
Target-to-source offsets	d15N	51	targets	5.239	0.481	4.32	6.161	3.711	6.883	5.239
Target-to-source offsets	d15N	52	targets	5.262	0.456	4.393	6.148	3.762	6.53	5.257
Target-to-source offsets	d15N	53	targets	5.396	0.496	4.428	6.422	3.869	6.932	5.397
Target-to-source offsets	d15N	54	targets	5.391	0.484	4.42	6.34	3.923	6.9	5.398
Target-to-source offsets	d15N	55	targets	5.335	0.472	4.395	6.255	3.662	6.977	5.345
Target-to-source offsets	d15N	56	targets	5.221	0.491	4.296	6.195	3.646	6.837	5.212
Target-to-source offsets	d15N	57	targets	5.201	0.5	4.218	6.172	3.48	7.169	5.204
Target-to-source offsets	d15N	58	targets	5.322	0.456	4.443	6.198	3.697	6.56	5.346
Target-to-source offsets	d15N	59	targets	5.33	0.477	4.4	6.257	3.822	6.807	5.329
Target-to-source offsets	d15N	60	targets	5.406	0.476	4.47	6.345	3.985	6.791	5.395
Target-to-source offsets	d15N	61	targets	5.519	0.469	4.605	6.426	3.947	6.96	5.52
Target-to-source offsets	d15N	62	targets	5.542	0.49	4.541	6.528	3.56	7.218	5.538
Target-to-source offsets	d13C	1	covariate	4.639	0.481	3.666	5.516	3.22	6.389	4.651
Target-to-source offsets	d13C	2	covariate	4.689	0.471	3.767	5.611	2.964	6.349	4.688
Target-to-source offsets	d13C	3	covariate	4.705	0.467	3.807	5.633	2.725	6.497	4.702
Target-to-source offsets	d13C	4	covariate	4.774	0.456	3.868	5.658	3.199	6.463	4.761
Target-to-source offsets	d13C	5	covariate	4.746	0.473	3.819	5.663	3.212	6.365	4.753
Target-to-source offsets	d13C	6	covariate	4.798	0.464	3.89	5.704	3.083	6.567	4.799
Target-to-source offsets	d13C	7	covariate	4.673	0.466	3.76	5.608	3.076	6.17	4.672
Target-to-source offsets	d13C	8	covariate	4.742	0.464	3.826	5.652	3.189	6.504	4.748
Target-to-source offsets	d13C	9	covariate	4.716	0.464	3.808	5.613	3.08	6.631	4.712
Target-to-source offsets	d13C	11	covariate	4.734	0.461	3.829	5.637	2.735	6.685	4.745
Target-to-source offsets	d13C	12	covariate	4.779	0.469	3.879	5.66	2.782	6.169	4.771
Target-to-source offsets	d15N	1	covariate	5.231	0.481	4.256	6.161	3.71	6.928	5.23
Target-to-source offsets	d15N	2	covariate	5.32	0.486	4.37	6.29	3.009	7.262	5.32
Target-to-source offsets	d15N	3	covariate	5.344	0.487	4.376	6.284	3.709	7.54	5.35
Target-to-source offsets	d15N	4	covariate	5.593	0.482	4.651	6.536	4.034	7.022	5.609
Target-to-source offsets	d15N	5	covariate	5.232	0.477	4.305	6.21	3.856	6.991	5.23
Target-to-source offsets	d15N	6	covariate	5.298	0.483	4.343	6.241	3.48	7.169	5.296
Target-to-source offsets	d15N	7	covariate	5.43	0.487	4.46	6.377	3.56	7.218	5.432
Target-to-source offsets	d15N	8	covariate	5.317	0.486	4.349	6.269	3.542	6.921	5.31
Target-to-source offsets	d15N	9	covariate	5.338	0.483	4.386	6.274	3.645	7.057	5.339
Target-to-source offsets	d15N	11	covariate	5.374	0.471	4.45	6.298	3.292	6.977	5.371
Target-to-source offsets	d15N	12	covariate	5.322	0.491	4.339	6.262	3.694	7.158	5.324
Weights	d13C.protein	1	targets	73.94	4.153	65.867	82.559	58.232	88.162	73.8
Weights	d13C.protein	2	targets	74.038	3.944	65.943	81.829	61.321	86.088	74.059
Weights	d13C.protein	3	targets	73.966	4.004	66.312	81.79	63.295	85.808	73.839
Weights	d13C.protein	4	targets	73.891	3.98	66.074	82.242	62.139	88.574	73.827
Weights	d13C.protein	5	targets	73.915	3.932	66.454	81.922	62.168	86.406	73.779
Weights	d13C.protein	6	targets	73.948	4.027	66.065	82.009	60.877	85.232	73.933
Weights	d13C.protein	7	targets	74.05	4.03	65.995	81.851	63.233	87.348	73.986
Weights	d13C.protein	8	targets	74.138	4.122	65.902	82.259	61.415	87.484	74.338
Weights	d13C.protein	9	targets	73.793	4.079	65.616	81.673	61.491	85.271	73.97
Weights	d13C.protein	10	targets	73.905	3.961	66.079	81.603	62.598	86.565	73.915
Weights	d13C.protein	11	targets	74.028	3.965	66.695	81.611	62.24	85.496	73.993
Weights	d13C.protein	12	targets	73.972	3.975	66.152	81.833	61.03	88.92	74.025
Weights	d13C.protein	13	targets	74.268	4.1	65.862	82.27	61.311	87.709	74.327
Weights	d13C.protein	14	targets	73.817	3.973	65.865	81.987	61.728	85.926	73.854
Weights	d13C.protein	15	targets	74.046	3.976	66.379	81.877	62.004	86.534	73.836
Weights	d13C.protein	16	targets	73.781	3.925	65.548	81.245	61.554	84.807	73.91
Weights	d13C.protein	17	targets	74.017	3.943	66.224	81.581	62.676	85.568	73.962
Weights	d13C.protein	18	targets	74.16	3.941	66.725	81.924	60.481	86.018	74.25
Weights	d13C.protein	19	targets	74.161	3.993	66.407	81.811	58.095	85.649	74.248
Weights	d13C.protein	20	targets	73.816	4.113	65.609	82.049	54.83	87.575	73.927
Weights	d13C.protein	21	targets	74.079	4.084	66.247	82.952	61.693	85.19	73.948
Weights	d13C.protein	22	targets	73.789	3.836	66.544	81.26	62.551	86.024	73.724
Weights	d13C.protein	23	targets	73.878	4.017	66.188	81.669	61.287	84.678	73.77
Weights	d13C.protein	24	targets	74.084	3.914	66.664	81.642	62.805	87.203	73.971
Weights	d13C.protein	25	targets	73.934	4.103	65.66	81.663	61.765	85.216	74.164
Weights	d13C.protein	26	targets	73.84	3.98	66.116	81.856	59.778	86.722	73.701
Weights	d13C.protein	27	targets	74.088	3.914	66.267	81.824	60.374	84.231	74.197
Weights	d13C.protein	28	targets	73.938	3.825	66.932	81.753	61.224	84.412	73.818
Weights	d13C.protein	29	targets	74.063	4.081	66.054	82.047	62.643	89.715	74.071
Weights	d13C.protein	30	targets	73.932	3.966	66.26	81.732	58.258	88.096	73.902
Weights	d13C.protein	31	targets	74.143	3.981	66.566	81.958	62.729	86.668	74.074
Weights	d13C.protein	32	targets	74.015	4.169	66.089	82.582	58.404	85.498	74.014
Weights	d13C.protein	33	targets	74.044	4.193	66.309	82.207	59.831	86.623	73.923
Weights	d13C.protein	34	targets	74	3.985	65.608	81.623	60.545	86.355	74.027
Weights	d13C.protein	35	targets	74.051	4.053	66.202	81.903	60.934	87.203	73.989
Weights	d13C.protein	36	targets	73.983	4.097	65.904	81.557	58.368	85.598	74.017
Weights	d13C.protein	37	targets	73.997	3.891	66.344	81.116	62.118	85.754	73.992
Weights	d13C.protein	38	targets	73.865	3.946	65.947	81.737	61.896	85.905	73.777
Weights	d13C.protein	39	targets	73.986	4.046	66.199	82.033	60.938	86.414	73.731
Weights	d13C.protein	40	targets	74.089	4.029	66.319	81.89	60.868	85.724	74.007
Weights	d13C.protein	41	targets	73.915	3.895	66.196	81.445	61.779	88.848	73.98
Weights	d13C.protein	42	targets	73.907	4.132	66.082	82.172	61.092	88.928	73.879
Weights	d13C.protein	43	targets	73.96	3.975	66.196	81.98	61.293	85.832	73.943
Weights	d13C.protein	44	targets	74.015	4.07	66.32	82.161	61.3	86.296	74.059
Weights	d13C.protein	45	targets	74.071	4.052	65.986	82.208	59.857	87.939	74.121
Weights	d13C.protein	46	targets	73.962	3.926	66.233	81.876	62.742	86.645	73.99
Weights	d13C.protein	47	targets	73.946	3.796	66.401	81.431	63.572	87.286	73.985
Weights	d13C.protein	48	targets	73.954	4.023	66.217	81.827	61.178	89.308	73.966
Weights	d13C.protein	49	targets	73.481	3.944	65.374	81.109	60.951	84.376	73.474
Weights	d13C.protein	50	targets	74.061	3.988	66.427	81.647	63.479	87.37	73.889
Weights	d13C.protein	51	targets	73.992	4.094	65.944	82.126	62.685	87.593	73.889
Weights	d13C.protein	52	targets	74.048	3.928	66.557	81.805	59.768	87.389	74.003
Weights	d13C.protein	53	targets	73.791	4.091	65.847	81.41	60.862	88.125	73.825
Weights	d13C.protein	54	targets	73.822	3.86	65.97	81.21	61.859	84.585	73.945
Weights	d13C.protein	55	targets	73.71	3.893	65.783	81.593	60.874	87.647	73.72
Weights	d13C.protein	56	targets	73.968	4.057	66.077	82.313	61.845	86.354	73.941
Weights	d13C.protein	57	targets	74.036	3.913	65.957	81.411	61.754	88.084	74.09
Weights	d13C.protein	58	targets	74.026	3.907	65.985	81.382	58.163	83.95	73.98
Weights	d13C.protein	59	targets	73.876	3.872	66.542	81.489	61.596	87.083	73.826
Weights	d13C.protein	60	targets	73.953	4.087	66.014	82.239	60.439	86.268	73.912
Weights	d13C.protein	61	targets	74.239	4.047	66.163	82.184	61.719	85.491	74.238
Weights	d13C.protein	62	targets	73.899	4.04	66.178	81.693	62.837	86.476	73.914
Weights	d15N.protein	1	targets	100	0	100	100	100	100	100
Weights	d15N.protein	2	targets	100	0	100	100	100	100	100
Weights	d15N.protein	3	targets	100	0	100	100	100	100	100
Weights	d15N.protein	4	targets	100	0	100	100	100	100	100
Weights	d15N.protein	5	targets	100	0	100	100	100	100	100
Weights	d15N.protein	6	targets	100	0	100	100	100	100	100
Weights	d15N.protein	7	targets	100	0	100	100	100	100	100
Weights	d15N.protein	8	targets	100	0	100	100	100	100	100
Weights	d15N.protein	9	targets	100	0	100	100	100	100	100
Weights	d15N.protein	10	targets	100	0	100	100	100	100	100
Weights	d15N.protein	11	targets	100	0	100	100	100	100	100
Weights	d15N.protein	12	targets	100	0	100	100	100	100	100
Weights	d15N.protein	13	targets	100	0	100	100	100	100	100
Weights	d15N.protein	14	targets	100	0	100	100	100	100	100
Weights	d15N.protein	15	targets	100	0	100	100	100	100	100
Weights	d15N.protein	16	targets	100	0	100	100	100	100	100
Weights	d15N.protein	17	targets	100	0	100	100	100	100	100
Weights	d15N.protein	18	targets	100	0	100	100	100	100	100
Weights	d15N.protein	19	targets	100	0	100	100	100	100	100
Weights	d15N.protein	20	targets	100	0	100	100	100	100	100
Weights	d15N.protein	21	targets	100	0	100	100	100	100	100
Weights	d15N.protein	22	targets	100	0	100	100	100	100	100
Weights	d15N.protein	23	targets	100	0	100	100	100	100	100
Weights	d15N.protein	24	targets	100	0	100	100	100	100	100
Weights	d15N.protein	25	targets	100	0	100	100	100	100	100
Weights	d15N.protein	26	targets	100	0	100	100	100	100	100
Weights	d15N.protein	27	targets	100	0	100	100	100	100	100
Weights	d15N.protein	28	targets	100	0	100	100	100	100	100
Weights	d15N.protein	29	targets	100	0	100	100	100	100	100
Weights	d15N.protein	30	targets	100	0	100	100	100	100	100
Weights	d15N.protein	31	targets	100	0	100	100	100	100	100
Weights	d15N.protein	32	targets	100	0	100	100	100	100	100
Weights	d15N.protein	33	targets	100	0	100	100	100	100	100
Weights	d15N.protein	34	targets	100	0	100	100	100	100	100
Weights	d15N.protein	35	targets	100	0	100	100	100	100	100
Weights	d15N.protein	36	targets	100	0	100	100	100	100	100
Weights	d15N.protein	37	targets	100	0	100	100	100	100	100
Weights	d15N.protein	38	targets	100	0	100	100	100	100	100
Weights	d15N.protein	39	targets	100	0	100	100	100	100	100
Weights	d15N.protein	40	targets	100	0	100	100	100	100	100
Weights	d15N.protein	41	targets	100	0	100	100	100	100	100
Weights	d15N.protein	42	targets	100	0	100	100	100	100	100
Weights	d15N.protein	43	targets	100	0	100	100	100	100	100
Weights	d15N.protein	44	targets	100	0	100	100	100	100	100
Weights	d15N.protein	45	targets	100	0	100	100	100	100	100
Weights	d15N.protein	46	targets	100	0	100	100	100	100	100
Weights	d15N.protein	47	targets	100	0	100	100	100	100	100
Weights	d15N.protein	48	targets	100	0	100	100	100	100	100
Weights	d15N.protein	49	targets	100	0	100	100	100	100	100
Weights	d15N.protein	50	targets	100	0	100	100	100	100	100
Weights	d15N.protein	51	targets	100	0	100	100	100	100	100
Weights	d15N.protein	52	targets	100	0	100	100	100	100	100
Weights	d15N.protein	53	targets	100	0	100	100	100	100	100
Weights	d15N.protein	54	targets	100	0	100	100	100	100	100
Weights	d15N.protein	55	targets	100	0	100	100	100	100	100
Weights	d15N.protein	56	targets	100	0	100	100	100	100	100
Weights	d15N.protein	57	targets	100	0	100	100	100	100	100
Weights	d15N.protein	58	targets	100	0	100	100	100	100	100
Weights	d15N.protein	59	targets	100	0	100	100	100	100	100
Weights	d15N.protein	60	targets	100	0	100	100	100	100	100
Weights	d15N.protein	61	targets	100	0	100	100	100	100	100
Weights	d15N.protein	62	targets	100	0	100	100	100	100	100
Weights	d13C.carbs/lipid	1	targets	26.108	3.989	18.343	34.357	13.033	37.565	25.944
Weights	d13C.carbs/lipid	2	targets	25.782	4.036	17.848	33.821	11.263	38.949	25.757
Weights	d13C.carbs/lipid	3	targets	26.119	3.947	18.854	33.858	12.764	39.572	26.011
Weights	d13C.carbs/lipid	4	targets	25.888	4.044	18.681	33.994	10.441	42.375	25.834
Weights	d13C.carbs/lipid	5	targets	25.877	4.05	18.07	33.848	11.279	37.615	25.745
Weights	d13C.carbs/lipid	6	targets	26.081	3.959	18.67	34.016	15.524	38.034	26.071
Weights	d13C.carbs/lipid	7	targets	25.944	3.989	18.395	33.71	12.816	39.731	25.829
Weights	d13C.carbs/lipid	8	targets	26.078	3.881	18.24	33.481	10.554	40.379	26.197
Weights	d13C.carbs/lipid	9	targets	26.091	3.833	18.594	33.578	15.9	39.673	26.171
Weights	d13C.carbs/lipid	10	targets	26.122	4.071	18.121	33.804	12.178	39.123	26.218
Weights	d13C.carbs/lipid	11	targets	26.032	4.097	18.459	33.747	10.526	39.402	25.918
Weights	d13C.carbs/lipid	12	targets	26.087	3.971	18.075	33.553	13.493	37.891	26.199
Weights	d13C.carbs/lipid	13	targets	26.592	4.007	18.616	34.486	14.149	39.092	26.713
Weights	d13C.carbs/lipid	14	targets	26.241	3.998	18.417	34.23	12.906	39.967	26.235
Weights	d13C.carbs/lipid	15	targets	26.268	4.018	18.21	33.912	11.758	36.933	26.224
Weights	d13C.carbs/lipid	16	targets	26.142	4.162	18.476	34.6	14.494	40.305	25.992
Weights	d13C.carbs/lipid	17	targets	26.232	3.916	18.835	34.073	14.385	39.526	26.262
Weights	d13C.carbs/lipid	18	targets	26.106	4.032	18.428	34.029	10.007	37.599	26.243
Weights	d13C.carbs/lipid	19	targets	26.179	4.086	17.734	34.247	11.023	39.225	26.393
Weights	d13C.carbs/lipid	20	targets	25.884	4.071	17.646	33.471	12.823	36.743	25.966
Weights	d13C.carbs/lipid	21	targets	25.892	3.761	19.039	33.428	14.422	37.538	25.645
Weights	d13C.carbs/lipid	22	targets	26.193	3.962	18.798	33.95	14.962	38.151	26.153
Weights	d13C.carbs/lipid	23	targets	26.193	3.982	18.233	33.858	11.164	37.629	26.293
Weights	d13C.carbs/lipid	24	targets	26.076	3.955	18.225	33.814	13.731	37.845	26.177
Weights	d13C.carbs/lipid	25	targets	26.179	4.041	17.922	33.923	14.463	37.475	26.268
Weights	d13C.carbs/lipid	26	targets	26.248	4.103	18.543	34.787	13.446	38.763	26.1
Weights	d13C.carbs/lipid	27	targets	26.215	4.066	18.731	34.148	14.27	39.414	26.192
Weights	d13C.carbs/lipid	28	targets	26.065	3.943	18.359	33.991	14.292	38.182	26.06
Weights	d13C.carbs/lipid	29	targets	25.94	3.954	18.37	33.994	13.689	38.006	25.912
Weights	d13C.carbs/lipid	30	targets	26.123	4.007	18.544	34.5	15.664	41.332	25.89
Weights	d13C.carbs/lipid	31	targets	26.251	3.975	18.86	34.258	11.729	42.342	26.071
Weights	d13C.carbs/lipid	32	targets	26.219	3.987	19.019	34.321	14.18	38.569	26.221
Weights	d13C.carbs/lipid	33	targets	26.39	3.956	18.604	34.252	12.03	38.73	26.395
Weights	d13C.carbs/lipid	34	targets	26.137	3.887	18.927	33.785	12.9	38.828	26.009
Weights	d13C.carbs/lipid	35	targets	26.064	3.91	18.778	33.63	12.74	39.394	25.944
Weights	d13C.carbs/lipid	36	targets	26.133	4.022	18.048	33.923	11.947	37.202	26.176
Weights	d13C.carbs/lipid	37	targets	26.054	4.034	18.057	34.047	13.326	38.13	26.23
Weights	d13C.carbs/lipid	38	targets	26.196	4.066	18.618	34.469	14.064	39.784	26.002
Weights	d13C.carbs/lipid	39	targets	26.134	3.85	18.723	34.1	13.858	37.034	26.096
Weights	d13C.carbs/lipid	40	targets	26.066	3.992	18.228	34.037	13.133	40.692	25.955
Weights	d13C.carbs/lipid	41	targets	25.903	3.937	18.372	33.607	13.441	38.629	25.901
Weights	d13C.carbs/lipid	42	targets	25.959	4.052	18.194	33.786	12.368	37.608	25.931
Weights	d13C.carbs/lipid	43	targets	25.822	4.08	18.001	34.213	13.763	42.154	25.807
Weights	d13C.carbs/lipid	44	targets	26.123	4.091	18.365	34.247	14.6	42.853	26.156
Weights	d13C.carbs/lipid	45	targets	26.055	3.845	18.996	33.655	15.453	38.856	26.05
Weights	d13C.carbs/lipid	46	targets	25.939	3.886	18.681	33.437	12.339	36.567	25.837
Weights	d13C.carbs/lipid	47	targets	25.984	3.601	18.859	33.261	15.172	40.395	25.948
Weights	d13C.carbs/lipid	48	targets	26.239	4.032	18.498	34.137	12.76	39.17	26.257
Weights	d13C.carbs/lipid	49	targets	26.147	3.902	18.748	33.781	12.981	38.834	26.116
Weights	d13C.carbs/lipid	50	targets	25.94	4.069	18.035	34.05	15.338	39.467	25.924
Weights	d13C.carbs/lipid	51	targets	26.175	3.98	18.566	34.117	15.51	37.939	26.07
Weights	d13C.carbs/lipid	52	targets	26.045	3.837	18.834	33.429	10.226	38.8	26.056
Weights	d13C.carbs/lipid	53	targets	25.873	3.957	18.2	33.152	13.176	37.554	25.897
Weights	d13C.carbs/lipid	54	targets	26.246	3.976	18.306	34.126	13.894	40.036	26.24
Weights	d13C.carbs/lipid	55	targets	26.067	4.277	17.418	34.756	12.506	40.509	26.206
Weights	d13C.carbs/lipid	56	targets	25.925	3.842	18.561	33.509	14.628	38.98	25.951
Weights	d13C.carbs/lipid	57	targets	26.26	4.049	18.52	34.423	13.931	38.65	26.193
Weights	d13C.carbs/lipid	58	targets	26.134	3.993	18.498	34.05	12.794	37.615	26.047
Weights	d13C.carbs/lipid	59	targets	26.094	4.032	18.802	34.279	11.008	38.473	25.846
Weights	d13C.carbs/lipid	60	targets	25.97	4.015	17.603	33.376	12.557	39.865	26.022
Weights	d13C.carbs/lipid	61	targets	26.008	4.049	17.975	34.15	11.257	40.69	25.939
Weights	d13C.carbs/lipid	62	targets	26.302	3.949	18.68	33.694	13.507	39.005	26.273
Weights	d13C.protein	1	covariate	73.982	4.034	66.038	81.959	58.232	88.162	73.912
Weights	d13C.protein	2	covariate	73.96	4.008	66.12	81.884	60.877	88.92	73.957
Weights	d13C.protein	3	covariate	74.008	3.998	66.039	81.877	54.83	87.709	74.051
Weights	d13C.protein	4	covariate	74.079	4.084	66.247	82.952	61.693	85.19	73.948
Weights	d13C.protein	5	covariate	73.833	3.927	66.349	81.428	61.287	86.024	73.742
Weights	d13C.protein	6	covariate	73.921	3.965	66.083	81.61	58.163	89.308	73.935
Weights	d13C.protein	7	covariate	73.961	4.007	66.223	81.919	59.778	87.083	73.953
Weights	d13C.protein	8	covariate	74.005	3.947	66.26	81.852	58.258	89.715	73.978
Weights	d13C.protein	9	covariate	74.033	4.052	66.176	81.926	58.368	87.203	74.01
Weights	d13C.protein	11	covariate	73.954	4.004	66.119	81.945	60.868	88.928	73.909
Weights	d13C.protein	12	covariate	74.043	4.06	66.102	82.208	59.857	87.939	74.088
Weights	d15N.protein	1	covariate	100	0	100	100	100	100	100
Weights	d15N.protein	2	covariate	100	0	100	100	100	100	100
Weights	d15N.protein	3	covariate	100	0	100	100	100	100	100
Weights	d15N.protein	4	covariate	100	0	100	100	100	100	100
Weights	d15N.protein	5	covariate	100	0	100	100	100	100	100
Weights	d15N.protein	6	covariate	100	0	100	100	100	100	100
Weights	d15N.protein	7	covariate	100	0	100	100	100	100	100
Weights	d15N.protein	8	covariate	100	0	100	100	100	100	100
Weights	d15N.protein	9	covariate	100	0	100	100	100	100	100
Weights	d15N.protein	11	covariate	100	0	100	100	100	100	100
Weights	d15N.protein	12	covariate	100	0	100	100	100	100	100
Weights	d13C.carbs/lipid	1	covariate	26.003	3.993	18.284	33.932	11.263	39.572	25.907
Weights	d13C.carbs/lipid	2	covariate	26.022	3.989	18.372	33.747	10.441	42.375	26.038
Weights	d13C.carbs/lipid	3	covariate	26.206	4.039	18.31	34.14	10.007	40.305	26.265
Weights	d13C.carbs/lipid	4	covariate	25.892	3.761	19.039	33.428	14.422	37.538	25.645
Weights	d13C.carbs/lipid	5	covariate	26.193	3.971	18.5	33.893	11.164	38.151	26.209
Weights	d13C.carbs/lipid	6	covariate	26.082	3.962	18.301	33.907	10.226	40.509	26.089
Weights	d13C.carbs/lipid	7	covariate	26.124	4.031	18.287	34.148	11.008	40.69	26.041
Weights	d13C.carbs/lipid	8	covariate	26.086	3.993	18.461	34.081	13.689	41.332	26.026
Weights	d13C.carbs/lipid	9	covariate	26.178	3.967	18.569	34.05	11.729	42.342	26.156
Weights	d13C.carbs/lipid	11	covariate	26.013	3.997	18.233	34.154	12.368	42.154	25.962
Weights	d13C.carbs/lipid	12	covariate	26.089	3.969	18.584	34.053	14.6	42.853	26.111
Component proxies	terr_animals.protein.d13C	all	all	-22.39	0.952	-24.21	-20.459	-25.094	-18.889	-22.399
Component proxies	C3_cereals.protein.d13C	all	all	-25.421	0.952	-27.25	-23.468	-28.399	-22.414	-25.439
Component proxies	terr_animals.carbs/lipid.d13C	all	all	-28.265	0.979	-30.151	-26.334	-31.653	-25.051	-28.28
Component proxies	C3_cereals.carbs/lipid.d13C	all	all	-22.873	0.965	-24.802	-20.97	-26.426	-20.03	-22.849
Component proxies	terr_animals.protein.d15N	all	all	5.585	1.3	3.14	8.102	1.51	10.257	5.548
Component proxies	C3_cereals.protein.d15N	all	all	3.587	1.448	0.788	6.75	-0.874	8.771	3.462
Component proxies	terr_animals.protein.d13C	all	all	-22.355	1.034	-24.436	-20.299	-25.465	-18.996	-22.342
Component proxies	C3_cereals.protein.d13C	all	all	-25.942	0.866	-27.714	-24.294	-28.637	-22.84	-25.897
Component proxies	terr_animals.carbs/lipid.d13C	all	all	-28.207	1.016	-30.27	-26.296	-31.887	-25.269	-28.164
Component proxies	C3_cereals.carbs/lipid.d13C	all	all	-23.014	1.007	-25.007	-21.177	-26.188	-20.453	-23.04
Component proxies	terr_animals.protein.d15N	all	all	5.81	1.463	2.721	8.616	0.846	9.78	5.83
Component proxies	C3_cereals.protein.d15N	all	all	1.324	1.194	-0.84	4.03	-3.096	6.403	1.302
Component proxies	terr_animals.protein.d13C	all	all	-22.392	0.962	-24.32	-20.532	-25.951	-19.52	-22.392
Component proxies	C3_cereals.protein.d13C	all	all	-25.464	0.92	-27.336	-23.712	-28.319	-22.033	-25.442
Component proxies	terr_animals.carbs/lipid.d13C	all	all	-28.312	0.978	-30.165	-26.317	-31.606	-24.714	-28.31
Component proxies	C3_cereals.carbs/lipid.d13C	all	all	-22.919	0.984	-24.899	-21.086	-25.554	-20.01	-22.942
Component proxies	terr_animals.protein.d15N	all	all	5.529	1.419	2.946	8.329	1.662	10.485	5.504
Component proxies	C3_cereals.protein.d15N	all	all	2.806	1.378	0.325	5.91	-1.259	8.636	2.76
Component proxies	terr_animals.protein.d13C	all	all	-22.274	0.965	-24.128	-20.466	-25.828	-19.52	-22.271
Component proxies	C3_cereals.protein.d13C	all	all	-25.295	0.941	-27.071	-23.464	-28.813	-22.595	-25.326
Component proxies	terr_animals.carbs/lipid.d13C	all	all	-28.17	1.005	-30.167	-26.199	-31.253	-24.879	-28.165
Component proxies	C3_cereals.carbs/lipid.d13C	all	all	-22.814	0.956	-24.624	-20.895	-25.667	-19.29	-22.833
Component proxies	terr_animals.protein.d15N	all	all	5.55	1.224	3.241	8.034	1.519	9.407	5.508
Component proxies	C3_cereals.protein.d15N	all	all	3.806	1.529	0.985	6.875	-1.128	10.131	3.698
Component proxies	terr_animals.protein.d13C	all	all	-22.298	0.916	-24.067	-20.593	-25.679	-19.734	-22.296
Component proxies	C3_cereals.protein.d13C	all	all	-25.324	0.976	-27.211	-23.396	-28.134	-22.349	-25.312
Component proxies	terr_animals.carbs/lipid.d13C	all	all	-28.15	0.999	-30.055	-26.15	-31.387	-24.789	-28.148
Component proxies	C3_cereals.carbs/lipid.d13C	all	all	-22.824	0.997	-24.805	-20.901	-25.957	-19.445	-22.817
Component proxies	terr_animals.protein.d15N	all	all	6.101	1.131	3.863	8.377	0.732	9.919	6.108
Component proxies	C3_cereals.protein.d15N	all	all	4.634	1.549	1.522	7.423	-1.373	9.067	4.679
Component proxies	terr_animals.protein.d13C	all	all	-22.43	0.97	-24.308	-20.499	-25.33	-19.045	-22.407
Component proxies	C3_cereals.protein.d13C	all	all	-25.504	0.941	-27.298	-23.707	-28.925	-22.316	-25.506
Component proxies	terr_animals.carbs/lipid.d13C	all	all	-28.29	0.987	-30.201	-26.364	-32.354	-24.97	-28.267
Component proxies	C3_cereals.carbs/lipid.d13C	all	all	-22.863	0.991	-24.803	-20.844	-25.754	-19.824	-22.853
Component proxies	terr_animals.protein.d15N	all	all	5.493	1.308	3.154	8.106	1.429	10.635	5.379
Component proxies	C3_cereals.protein.d15N	all	all	3.422	1.514	0.646	6.626	-0.959	11.941	3.377
Component proxies	terr_animals.protein.d13C	all	all	-22.393	0.993	-24.291	-20.406	-25.18	-18.896	-22.414
Component proxies	C3_cereals.protein.d13C	all	all	-25.572	0.925	-27.441	-23.783	-29.087	-22.706	-25.558
Component proxies	terr_animals.carbs/lipid.d13C	all	all	-28.248	0.965	-30.004	-26.266	-31.911	-24.408	-28.247
Component proxies	C3_cereals.carbs/lipid.d13C	all	all	-22.868	1.01	-24.844	-20.986	-26.216	-19.855	-22.845
Component proxies	terr_animals.protein.d15N	all	all	5.669	1.355	3.254	8.488	1.998	10.046	5.596
Component proxies	C3_cereals.protein.d15N	all	all	3.534	1.523	0.743	6.689	-1.133	10.035	3.462
Component proxies	terr_animals.protein.d13C	all	all	-22.372	0.996	-24.276	-20.444	-25.528	-19.172	-22.382
Component proxies	C3_cereals.protein.d13C	all	all	-25.457	0.923	-27.222	-23.526	-27.908	-22.541	-25.425
Component proxies	terr_animals.carbs/lipid.d13C	all	all	-28.198	1.023	-30.099	-25.99	-31.404	-24.457	-28.216
Component proxies	C3_cereals.carbs/lipid.d13C	all	all	-22.82	0.975	-24.729	-20.94	-25.629	-19.314	-22.822
Component proxies	terr_animals.protein.d15N	all	all	5.616	1.341	3.213	8.513	1.75	10.423	5.558
Component proxies	C3_cereals.protein.d15N	all	all	3.299	1.464	0.602	6.346	-0.62	9.29	3.219
Component proxies	terr_animals.protein.d13C	all	all	-22.412	1.012	-24.303	-20.443	-25.563	-19.314	-22.434
Component proxies	C3_cereals.protein.d13C	all	all	-25.592	0.934	-27.443	-23.751	-28.689	-22.99	-25.568
Component proxies	terr_animals.carbs/lipid.d13C	all	all	-28.286	0.983	-30.185	-26.296	-31.637	-25.074	-28.307
Component proxies	C3_cereals.carbs/lipid.d13C	all	all	-22.907	0.992	-24.8	-21.059	-26.666	-19.417	-22.866
Component proxies	terr_animals.protein.d15N	all	all	5.622	1.305	3.271	8.263	1.415	9.669	5.539
Component proxies	C3_cereals.protein.d15N	all	all	3.587	1.457	0.677	6.427	-1.608	10.522	3.573
Component proxies	terr_animals.protein.d13C	all	all	-22.348	0.952	-24.193	-20.522	-25.317	-19.386	-22.358
Component proxies	C3_cereals.protein.d13C	all	all	-25.443	0.905	-27.219	-23.836	-28.164	-22.366	-25.442
Component proxies	terr_animals.carbs/lipid.d13C	all	all	-28.235	1.006	-30.275	-26.357	-31.316	-24.966	-28.234
Component proxies	C3_cereals.carbs/lipid.d13C	all	all	-22.827	0.996	-24.901	-20.862	-26.395	-19.723	-22.798
Component proxies	terr_animals.protein.d15N	all	all	5.589	1.29	3.218	8.227	1.559	10.174	5.444
Component proxies	C3_cereals.protein.d15N	all	all	3.738	1.514	0.769	6.914	-1.543	9.344	3.72
Component proxies	terr_animals.protein.d13C	all	all	-22.48	0.976	-24.313	-20.488	-25.633	-19.107	-22.538
Component proxies	C3_cereals.protein.d13C	all	all	-25.529	0.994	-27.387	-23.644	-28.891	-21.672	-25.534
Component proxies	terr_animals.carbs/lipid.d13C	all	all	-28.295	1	-30.34	-26.347	-31.456	-25.391	-28.297
Component proxies	C3_cereals.carbs/lipid.d13C	all	all	-22.885	0.965	-24.725	-21.004	-26.042	-20.159	-22.899
Component proxies	terr_animals.protein.d15N	all	all	5.476	1.299	3.144	8.209	1.962	9.612	5.422
Component proxies	C3_cereals.protein.d15N	all	all	3.738	1.546	0.864	6.85	-1.843	9.191	3.709
Component proxies	terr_animals.protein.d13C	all	all	-22.476	0.999	-24.393	-20.497	-25.452	-19.151	-22.504
Component proxies	C3_cereals.protein.d13C	all	all	-25.481	0.909	-27.129	-23.625	-28.043	-22.465	-25.514
Component proxies	terr_animals.carbs/lipid.d13C	all	all	-28.262	1.002	-30.205	-26.35	-31.453	-25.235	-28.26
Component proxies	C3_cereals.carbs/lipid.d13C	all	all	-22.908	0.998	-24.854	-20.889	-26.239	-20.177	-22.943
Component proxies	terr_animals.protein.d15N	all	all	5.525	1.294	3.216	8.121	1.746	10.641	5.44
Component proxies	C3_cereals.protein.d15N	all	all	3.477	1.508	0.675	6.492	-0.945	10.175	3.373
Component proxies	terr_animals.protein.d13C	all	all	-22.345	1.007	-24.301	-20.379	-25.086	-19.242	-22.344
Component proxies	C3_cereals.protein.d13C	all	all	-25.374	0.971	-27.277	-23.617	-28.383	-22.095	-25.408
Component proxies	terr_animals.carbs/lipid.d13C	all	all	-28.248	0.998	-30.144	-26.269	-30.999	-25.172	-28.242
Component proxies	C3_cereals.carbs/lipid.d13C	all	all	-22.843	1.015	-24.827	-20.957	-25.657	-20.078	-22.809
Component proxies	terr_animals.protein.d15N	all	all	5.622	1.224	3.431	8.31	1.946	9.422	5.507
Component proxies	C3_cereals.protein.d15N	all	all	3.847	1.526	0.854	6.973	-1.599	8.645	3.816
Component proxies	terr_animals.protein.d13C	all	all	-22.253	0.95	-24.078	-20.359	-24.844	-19.252	-22.274
Component proxies	C3_cereals.protein.d13C	all	all	-25.322	0.973	-27.227	-23.444	-28.341	-22.156	-25.309
Component proxies	terr_animals.carbs/lipid.d13C	all	all	-28.213	0.987	-30.078	-26.175	-31.492	-25.239	-28.239
Component proxies	C3_cereals.carbs/lipid.d13C	all	all	-22.814	0.999	-24.829	-20.877	-25.735	-19.474	-22.815
Component proxies	terr_animals.protein.d15N	all	all	5.493	1.255	3.05	8.051	1.655	9.812	5.465
Component proxies	C3_cereals.protein.d15N	all	all	3.869	1.513	0.815	6.756	-0.967	10.94	3.864
Component proxies	terr_animals.protein.d13C	all	all	-22.386	0.934	-24.253	-20.55	-25.159	-19.577	-22.365
Component proxies	C3_cereals.protein.d13C	all	all	-25.357	0.935	-27.096	-23.515	-28.096	-21.314	-25.391
Component proxies	terr_animals.carbs/lipid.d13C	all	all	-28.218	0.987	-30.203	-26.22	-31.212	-25.052	-28.191
Component proxies	C3_cereals.carbs/lipid.d13C	all	all	-22.837	0.94	-24.594	-20.999	-25.483	-19.988	-22.841
Component proxies	terr_animals.protein.d15N	all	all	5.957	1.132	3.936	8.317	2.401	9.475	5.893
Component proxies	C3_cereals.protein.d15N	all	all	4.356	1.528	1.375	7.585	-1.433	9.682	4.389
Component proxies	terr_animals.protein.d13C	all	all	-22.364	0.918	-24.14	-20.663	-24.999	-19.666	-22.337
Component proxies	C3_cereals.protein.d13C	all	all	-25.349	0.977	-27.223	-23.556	-28.598	-21.768	-25.34
Component proxies	terr_animals.carbs/lipid.d13C	all	all	-28.191	0.971	-30.107	-26.358	-31.679	-24.601	-28.268
Component proxies	C3_cereals.carbs/lipid.d13C	all	all	-22.852	1.007	-24.874	-20.841	-25.977	-19.647	-22.854
Component proxies	terr_animals.protein.d15N	all	all	5.619	1.274	3.317	8.172	1.851	9.372	5.56
Component proxies	C3_cereals.protein.d15N	all	all	3.853	1.549	1.036	7.089	-0.843	9.826	3.815
Component proxies	terr_animals.protein.d13C	all	all	-22.383	0.931	-24.281	-20.529	-25.25	-19.744	-22.421
Component proxies	C3_cereals.protein.d13C	all	all	-25.434	0.925	-27.25	-23.668	-28.313	-22.041	-25.435
Component proxies	terr_animals.carbs/lipid.d13C	all	all	-28.251	0.983	-30.269	-26.357	-31.358	-25.298	-28.255
Component proxies	C3_cereals.carbs/lipid.d13C	all	all	-22.891	0.986	-24.836	-20.978	-25.756	-20.084	-22.931
Component proxies	terr_animals.protein.d15N	all	all	5.677	1.23	3.476	8.108	2.072	11.604	5.607
Component proxies	C3_cereals.protein.d15N	all	all	3.978	1.51	0.96	6.925	-0.422	9.096	4.026
Component proxies	terr_animals.protein.d13C	all	all	-22.437	0.898	-24.227	-20.695	-26.088	-19.816	-22.463
Component proxies	C3_cereals.protein.d13C	all	all	-25.39	0.98	-27.337	-23.562	-28.667	-21.474	-25.352
Component proxies	terr_animals.carbs/lipid.d13C	all	all	-28.259	0.996	-30.232	-26.387	-31.753	-25.472	-28.24
Component proxies	C3_cereals.carbs/lipid.d13C	all	all	-22.854	0.997	-24.782	-20.925	-26.188	-19.312	-22.834
Component proxies	terr_animals.protein.d15N	all	all	5.689	1.255	3.436	8.466	2.218	10.305	5.646
Component proxies	C3_cereals.protein.d15N	all	all	4.051	1.512	1.11	7.148	-2.627	9.592	4.091
Component proxies	terr_animals.protein.d13C	all	all	-22.395	0.918	-24.181	-20.534	-24.913	-19.387	-22.365
Component proxies	C3_cereals.protein.d13C	all	all	-25.431	0.935	-27.074	-23.611	-29.755	-22.675	-25.453
Component proxies	terr_animals.carbs/lipid.d13C	all	all	-28.268	1.005	-30.238	-26.239	-31.057	-25.096	-28.315
Component proxies	C3_cereals.carbs/lipid.d13C	all	all	-22.845	0.935	-24.682	-21.014	-26.571	-19.552	-22.856
Component proxies	terr_animals.protein.d15N	all	all	5.673	1.257	3.338	8.251	1.925	9.635	5.659
Component proxies	C3_cereals.protein.d15N	all	all	3.851	1.514	1.006	7.033	-1.771	10.628	3.817
Component proxies	terr_animals.protein.d13C	all	all	-22.374	0.901	-24.121	-20.532	-25.141	-19.003	-22.41
Component proxies	C3_cereals.protein.d13C	all	all	-25.331	0.936	-27.02	-23.438	-27.903	-22.543	-25.354
Component proxies	terr_animals.carbs/lipid.d13C	all	all	-28.252	0.989	-30.196	-26.304	-31.331	-25.109	-28.219
Component proxies	C3_cereals.carbs/lipid.d13C	all	all	-22.813	0.985	-24.729	-20.926	-25.982	-19.741	-22.773
Component proxies	terr_animals.protein.d15N	all	all	5.569	1.218	3.376	8.247	1.38	9.17	5.515
Component proxies	C3_cereals.protein.d15N	all	all	3.935	1.512	1.026	7.119	-0.611	10.742	3.882
Component proxies	terr_animals.protein.d13C	all	all	-22.23	0.917	-24.098	-20.407	-25.95	-19.298	-22.21
Component proxies	C3_cereals.protein.d13C	all	all	-25.249	1.017	-27.285	-23.366	-29.087	-22.521	-25.225
Component proxies	terr_animals.carbs/lipid.d13C	all	all	-28.182	0.966	-30.084	-26.197	-31.152	-25.232	-28.174
Component proxies	C3_cereals.carbs/lipid.d13C	all	all	-22.804	1.029	-24.829	-20.696	-25.987	-19.589	-22.806
Component proxies	terr_animals.protein.d15N	all	all	6.727	1.062	4.631	8.901	1.369	10.654	6.721
Component proxies	C3_cereals.protein.d15N	all	all	5.199	1.689	1.626	8.452	-0.77	10.405	5.356
Component proxies	terr_animals.protein.d13C	all	all	-22.273	0.972	-24.116	-20.351	-25.019	-18.966	-22.296
Component proxies	C3_cereals.protein.d13C	all	all	-25.464	0.904	-27.393	-23.67	-28.683	-22.726	-25.442
Component proxies	terr_animals.carbs/lipid.d13C	all	all	-28.269	1.012	-30.09	-26.164	-31.619	-24.841	-28.302
Component proxies	C3_cereals.carbs/lipid.d13C	all	all	-22.89	0.982	-24.797	-21.041	-25.708	-19.79	-22.875
Component proxies	terr_animals.protein.d15N	all	all	5.522	1.546	2.661	8.467	0.466	10.316	5.51
Component proxies	C3_cereals.protein.d15N	all	all	2.262	1.458	-0.282	5.815	-1.378	9.03	2.104
Component proxies	terr_animals.protein.d13C	all	all	-22.207	0.904	-23.965	-20.439	-25.346	-19.11	-22.238
Component proxies	C3_cereals.protein.d13C	all	all	-25.244	0.906	-27.022	-23.48	-28.723	-22.131	-25.239
Component proxies	terr_animals.carbs/lipid.d13C	all	all	-28.187	1.017	-30.037	-26.251	-31.933	-25.136	-28.181
Component proxies	C3_cereals.carbs/lipid.d13C	all	all	-22.797	0.988	-24.713	-20.904	-26.067	-19.609	-22.788
Component proxies	terr_animals.protein.d15N	all	all	5.483	1.246	3.353	8.121	1.967	9.595	5.347
Component proxies	C3_cereals.protein.d15N	all	all	3.614	1.532	0.765	7.018	-2.084	9.262	3.527
Component proxies	terr_animals.protein.d13C	all	all	-22.272	0.934	-24.064	-20.514	-25.56	-19.292	-22.254
Component proxies	C3_cereals.protein.d13C	all	all	-25.289	0.951	-27.236	-23.585	-28.909	-21.545	-25.272
Component proxies	terr_animals.carbs/lipid.d13C	all	all	-28.23	0.98	-30.093	-26.418	-31.304	-25.082	-28.203
Component proxies	C3_cereals.carbs/lipid.d13C	all	all	-22.763	0.977	-24.616	-20.797	-25.852	-19.358	-22.771
Component proxies	terr_animals.protein.d15N	all	all	5.47	1.281	3.189	8.019	0.439	9.645	5.391
Component proxies	C3_cereals.protein.d15N	all	all	3.489	1.524	0.658	6.562	-2.186	9.003	3.398
Component proxies	terr_animals.protein.d13C	all	all	-22.245	0.938	-24.063	-20.448	-25.802	-19.416	-22.255
Component proxies	C3_cereals.protein.d13C	all	all	-25.357	0.966	-27.224	-23.468	-28.414	-22.721	-25.365
Component proxies	terr_animals.carbs/lipid.d13C	all	all	-28.173	1.024	-30.139	-26.101	-31.278	-24.627	-28.186
Component proxies	C3_cereals.carbs/lipid.d13C	all	all	-22.727	0.988	-24.694	-20.876	-26.108	-19.342	-22.742
Component proxies	terr_animals.protein.d15N	all	all	5.423	1.25	3.21	7.918	2.032	9.25	5.355
Component proxies	C3_cereals.protein.d15N	all	all	3.422	1.521	0.664	6.591	-0.931	9.707	3.375
Component proxies	terr_animals.protein.d13C	all	all	-22.339	0.929	-24.105	-20.509	-25.053	-18.93	-22.382
Component proxies	C3_cereals.protein.d13C	all	all	-25.407	0.946	-27.249	-23.563	-28.572	-22.689	-25.414
Component proxies	terr_animals.carbs/lipid.d13C	all	all	-28.234	1.03	-30.168	-26.231	-31.669	-24.474	-28.244
Component proxies	C3_cereals.carbs/lipid.d13C	all	all	-22.825	1.007	-24.772	-20.823	-25.747	-20.146	-22.856
Component proxies	terr_animals.protein.d15N	all	all	5.713	1.239	3.523	8.32	2.124	10.503	5.599
Component proxies	C3_cereals.protein.d15N	all	all	4.091	1.57	0.857	7.237	-0.569	9.512	4.102
Component proxies	terr_animals.protein.d13C	all	all	-22.308	0.987	-24.15	-20.354	-24.905	-18.481	-22.299
Component proxies	C3_cereals.protein.d13C	all	all	-25.396	0.94	-27.169	-23.493	-28.269	-22.565	-25.424
Component proxies	terr_animals.carbs/lipid.d13C	all	all	-28.264	1.022	-30.251	-26.271	-31.34	-24.747	-28.267
Component proxies	C3_cereals.carbs/lipid.d13C	all	all	-22.858	0.971	-24.83	-20.932	-25.635	-19.699	-22.893
Component proxies	terr_animals.protein.d15N	all	all	5.464	1.242	3.206	8.102	2.01	10.863	5.432
Component proxies	C3_cereals.protein.d15N	all	all	3.703	1.579	0.68	6.859	-1.846	8.948	3.689
Component proxies	terr_animals.protein.d13C	all	all	-22.328	0.941	-24.065	-20.425	-25.591	-19.39	-22.359
Component proxies	C3_cereals.protein.d13C	all	all	-25.364	0.91	-27.089	-23.596	-28.068	-22.774	-25.371
Component proxies	terr_animals.carbs/lipid.d13C	all	all	-28.253	0.971	-30.113	-26.261	-31.144	-24.621	-28.244
Component proxies	C3_cereals.carbs/lipid.d13C	all	all	-22.85	1.003	-24.751	-20.991	-26.425	-19.727	-22.838
Component proxies	terr_animals.protein.d15N	all	all	5.606	1.228	3.32	8.099	1.98	9.54	5.528
Component proxies	C3_cereals.protein.d15N	all	all	3.909	1.542	1.021	7.073	-1.467	9.037	3.863
Component proxies	terr_animals.protein.d13C	all	all	-22.328	0.944	-24.097	-20.43	-25.693	-18.901	-22.332
Component proxies	C3_cereals.protein.d13C	all	all	-25.304	0.938	-27.073	-23.402	-28.194	-22.306	-25.35
Component proxies	terr_animals.carbs/lipid.d13C	all	all	-28.266	0.995	-30.115	-26.265	-31.125	-24.572	-28.256
Component proxies	C3_cereals.carbs/lipid.d13C	all	all	-22.841	0.983	-24.621	-20.838	-25.977	-19.221	-22.866
Component proxies	terr_animals.protein.d15N	all	all	5.586	1.214	3.409	8.068	1.634	9.958	5.511
Component proxies	C3_cereals.protein.d15N	all	all	3.956	1.527	1.058	6.965	-1.46	9.8	3.909
Component proxies	terr_animals.protein.d13C	all	all	-22.296	0.981	-24.168	-20.358	-25.296	-18.631	-22.311
Component proxies	C3_cereals.protein.d13C	all	all	-25.321	0.943	-27.168	-23.37	-28.141	-22.029	-25.274
Component proxies	terr_animals.carbs/lipid.d13C	all	all	-28.247	1.006	-30.342	-26.397	-31.617	-25.06	-28.238
Component proxies	C3_cereals.carbs/lipid.d13C	all	all	-22.887	0.977	-24.774	-20.914	-25.967	-19.813	-22.888
Component proxies	terr_animals.protein.d15N	all	all	5.573	1.267	3.293	8.202	1.453	10.212	5.541
Component proxies	C3_cereals.protein.d15N	all	all	3.617	1.525	0.729	6.882	-1.487	9.397	3.582
Component proxies	terr_animals.protein.d13C	all	all	-22.38	0.962	-24.19	-20.367	-25.131	-19.271	-22.37
Component proxies	C3_cereals.protein.d13C	all	all	-25.362	1.019	-27.446	-23.365	-28.819	-22.327	-25.34
Component proxies	terr_animals.carbs/lipid.d13C	all	all	-28.226	0.996	-30.163	-26.354	-31.831	-24.718	-28.2
Component proxies	C3_cereals.carbs/lipid.d13C	all	all	-22.866	1.023	-24.939	-20.847	-26.782	-19.635	-22.862
Component proxies	terr_animals.protein.d15N	all	all	5.611	1.234	3.423	8.104	2.117	10.213	5.532
Component proxies	C3_cereals.protein.d15N	all	all	3.929	1.519	1.098	7.031	-0.524	9.364	3.893
Component proxies	terr_animals.protein.d13C	all	all	-22.349	0.977	-24.258	-20.437	-25.509	-18.937	-22.388
Component proxies	C3_cereals.protein.d13C	all	all	-25.393	0.912	-27.184	-23.62	-27.754	-22.859	-25.41
Component proxies	terr_animals.carbs/lipid.d13C	all	all	-28.282	1.033	-30.374	-26.344	-31.345	-24.851	-28.269
Component proxies	C3_cereals.carbs/lipid.d13C	all	all	-22.848	0.962	-24.655	-21.014	-26.376	-19.596	-22.841
Component proxies	terr_animals.protein.d15N	all	all	5.49	1.325	3.116	8.282	1.823	9.77	5.411
Component proxies	C3_cereals.protein.d15N	all	all	3.295	1.544	0.345	6.429	-1.343	8.259	3.223
Component proxies	terr_animals.protein.d13C	all	all	-22.325	0.941	-24.211	-20.556	-25.153	-19.579	-22.34
Component proxies	C3_cereals.protein.d13C	all	all	-25.348	0.944	-27.22	-23.46	-28.162	-22.489	-25.37
Component proxies	terr_animals.carbs/lipid.d13C	all	all	-28.251	0.977	-30.166	-26.438	-31.639	-24.922	-28.273
Component proxies	C3_cereals.carbs/lipid.d13C	all	all	-22.786	0.939	-24.48	-20.984	-25.657	-19.987	-22.78
Component proxies	terr_animals.protein.d15N	all	all	5.659	1.28	3.3	8.28	2.082	9.921	5.596
Component proxies	C3_cereals.protein.d15N	all	all	3.887	1.554	0.965	7.146	-1.006	9.646	3.865
Component proxies	terr_animals.protein.d13C	all	all	-22.434	0.984	-24.276	-20.495	-25.444	-19.395	-22.463
Component proxies	C3_cereals.protein.d13C	all	all	-25.44	0.947	-27.224	-23.522	-28.239	-21.876	-25.477
Component proxies	terr_animals.carbs/lipid.d13C	all	all	-28.271	0.985	-30.196	-26.32	-31.959	-25.299	-28.235
Component proxies	C3_cereals.carbs/lipid.d13C	all	all	-22.897	0.974	-24.878	-21.034	-27.612	-19.207	-22.876
Component proxies	terr_animals.protein.d15N	all	all	5.618	1.222	3.405	8.166	2.124	9.981	5.539
Component proxies	C3_cereals.protein.d15N	all	all	3.922	1.437	1.191	6.753	-3.568	8.767	3.879
Component proxies	terr_animals.protein.d13C	all	all	-22.347	0.984	-24.214	-20.457	-25.743	-19.252	-22.347
Component proxies	C3_cereals.protein.d13C	all	all	-25.379	0.957	-27.298	-23.514	-28.788	-22.478	-25.377
Component proxies	terr_animals.carbs/lipid.d13C	all	all	-28.287	1.029	-30.099	-26.074	-31.573	-24.725	-28.316
Component proxies	C3_cereals.carbs/lipid.d13C	all	all	-22.844	0.962	-24.733	-21.034	-25.938	-19.497	-22.833
Component proxies	terr_animals.protein.d15N	all	all	5.502	1.271	3.094	8.013	1.968	9.526	5.495
Component proxies	C3_cereals.protein.d15N	all	all	3.649	1.52	0.902	6.976	-0.923	9.942	3.602
Component proxies	terr_animals.protein.d13C	all	all	-22.427	0.967	-24.369	-20.54	-25.441	-19.194	-22.46
Component proxies	C3_cereals.protein.d13C	all	all	-25.458	0.928	-27.294	-23.653	-28.075	-22.615	-25.461
Component proxies	terr_animals.carbs/lipid.d13C	all	all	-28.196	1.012	-30.058	-26.178	-31.216	-25.434	-28.186
Component proxies	C3_cereals.carbs/lipid.d13C	all	all	-22.9	1.016	-24.894	-20.901	-25.848	-19.76	-22.882
Component proxies	terr_animals.protein.d15N	all	all	5.674	1.212	3.31	8.083	1.524	10.592	5.63
Component proxies	C3_cereals.protein.d15N	all	all	4.04	1.524	1.126	7.078	-1.55	9.424	4.03
Component proxies	terr_animals.protein.d13C	all	all	-22.328	0.936	-24.259	-20.606	-25.448	-19.312	-22.285
Component proxies	C3_cereals.protein.d13C	all	all	-25.379	0.955	-27.225	-23.464	-28.505	-22.507	-25.368
Component proxies	terr_animals.carbs/lipid.d13C	all	all	-28.239	1.015	-30.107	-26.349	-31.086	-25.023	-28.221
Component proxies	C3_cereals.carbs/lipid.d13C	all	all	-22.802	0.949	-24.703	-21	-26.278	-20.078	-22.792
Component proxies	terr_animals.protein.d15N	all	all	5.791	1.18	3.721	8.17	2.02	10.079	5.684
Component proxies	C3_cereals.protein.d15N	all	all	4.252	1.509	1.372	7.55	-0.794	9.596	4.212
Component proxies	terr_animals.protein.d13C	all	all	-22.411	0.921	-24.153	-20.595	-25.438	-18.905	-22.417
Component proxies	C3_cereals.protein.d13C	all	all	-25.419	0.938	-27.187	-23.574	-28.482	-22.72	-25.431
Component proxies	terr_animals.carbs/lipid.d13C	all	all	-28.283	1.01	-30.313	-26.299	-31.457	-25.278	-28.29
Component proxies	C3_cereals.carbs/lipid.d13C	all	all	-22.864	0.973	-24.746	-20.952	-25.789	-19.69	-22.863
Component proxies	terr_animals.protein.d15N	all	all	5.925	1.131	3.922	8.215	1.975	10.068	5.865
Component proxies	C3_cereals.protein.d15N	all	all	4.335	1.544	1.248	7.383	-0.984	9.452	4.32
Component proxies	terr_animals.protein.d13C	all	all	-22.396	0.919	-24.164	-20.584	-24.779	-19.419	-22.42
Component proxies	C3_cereals.protein.d13C	all	all	-25.443	0.986	-27.316	-23.486	-28.885	-22.533	-25.461
Component proxies	terr_animals.carbs/lipid.d13C	all	all	-28.287	1.011	-30.337	-26.257	-31.832	-25.598	-28.274
Component proxies	C3_cereals.carbs/lipid.d13C	all	all	-22.827	0.992	-24.812	-20.807	-25.921	-20.1	-22.838
Component proxies	terr_animals.protein.d15N	all	all	5.665	1.243	3.475	8.17	1.534	10.143	5.628
Component proxies	C3_cereals.protein.d15N	all	all	3.975	1.525	1.197	7.033	-1.43	9.325	3.921
Component proxies	terr_animals.protein.d13C	all	all	-22.198	0.923	-23.958	-20.454	-25.255	-19.207	-22.219
Component proxies	C3_cereals.protein.d13C	all	all	-25.313	0.937	-27.116	-23.46	-28.328	-22.482	-25.335
Component proxies	terr_animals.carbs/lipid.d13C	all	all	-28.191	1.005	-30.108	-26.279	-31.915	-25.451	-28.168
Component proxies	C3_cereals.carbs/lipid.d13C	all	all	-22.771	1.039	-24.739	-20.739	-26.901	-18.815	-22.808
Component proxies	terr_animals.protein.d15N	all	all	5.709	1.197	3.516	8.251	2.189	9.311	5.613
Component proxies	C3_cereals.protein.d15N	all	all	3.961	1.551	1.037	6.988	-1.334	9.178	3.991
Component proxies	terr_animals.protein.d13C	all	all	-22.319	0.931	-24.108	-20.533	-25.559	-19.599	-22.346
Component proxies	C3_cereals.protein.d13C	all	all	-25.346	1.003	-27.331	-23.547	-28.695	-22.029	-25.282
Component proxies	terr_animals.carbs/lipid.d13C	all	all	-28.303	0.963	-30.208	-26.416	-31.455	-25.088	-28.258
Component proxies	C3_cereals.carbs/lipid.d13C	all	all	-22.862	0.992	-24.889	-20.932	-26.089	-19.804	-22.84
Component proxies	terr_animals.protein.d15N	all	all	5.776	1.2	3.505	8.111	2.221	9.499	5.749
Component proxies	C3_cereals.protein.d15N	all	all	4.229	1.549	1.329	7.37	-0.979	9.814	4.215
Component proxies	terr_animals.protein.d13C	all	all	-22.272	0.919	-24.05	-20.541	-25.04	-19.499	-22.28
Component proxies	C3_cereals.protein.d13C	all	all	-25.297	0.972	-27.157	-23.447	-28.321	-21.387	-25.297
Component proxies	terr_animals.carbs/lipid.d13C	all	all	-28.243	0.996	-30.18	-26.34	-31.533	-25.351	-28.222
Component proxies	C3_cereals.carbs/lipid.d13C	all	all	-22.848	0.982	-24.866	-20.842	-25.76	-19.863	-22.874
Component proxies	terr_animals.protein.d15N	all	all	5.71	1.196	3.655	8.136	1.785	10.605	5.702
Component proxies	C3_cereals.protein.d15N	all	all	4.226	1.577	1.192	7.509	-1.349	10.429	4.159
Component proxies	terr_animals.protein.d13C	all	all	-22.282	0.968	-24.267	-20.458	-25.39	-18.742	-22.259
Component proxies	C3_cereals.protein.d13C	all	all	-25.36	0.936	-27.096	-23.575	-28.486	-21.832	-25.372
Component proxies	terr_animals.carbs/lipid.d13C	all	all	-28.239	0.956	-30.196	-26.439	-31.753	-25.382	-28.196
Component proxies	C3_cereals.carbs/lipid.d13C	all	all	-22.804	0.973	-24.605	-20.921	-25.813	-19.98	-22.787
Component proxies	terr_animals.protein.d15N	all	all	5.74	1.189	3.55	8.143	2.486	10.134	5.668
Component proxies	C3_cereals.protein.d15N	all	all	4.136	1.542	1.196	7.53	-0.204	9.946	4.081
Component proxies	terr_animals.protein.d13C	all	all	-22.285	0.977	-24.239	-20.434	-25.572	-18.782	-22.284
Component proxies	C3_cereals.protein.d13C	all	all	-25.337	0.928	-27.083	-23.517	-27.973	-22.492	-25.345
Component proxies	terr_animals.carbs/lipid.d13C	all	all	-28.232	0.988	-30.202	-26.375	-33.126	-25.414	-28.189
Component proxies	C3_cereals.carbs/lipid.d13C	all	all	-22.837	0.979	-24.642	-20.741	-25.979	-19.137	-22.837
Component proxies	terr_animals.protein.d15N	all	all	5.486	1.284	3.204	8.129	2.108	10.906	5.412
Component proxies	C3_cereals.protein.d15N	all	all	3.455	1.43	0.648	6.411	-0.527	8.524	3.452
Component proxies	terr_animals.protein.d13C	all	all	-22.197	0.903	-23.922	-20.479	-25.566	-18.506	-22.208
Component proxies	C3_cereals.protein.d13C	all	all	-25.279	0.961	-27.266	-23.452	-28.19	-22.095	-25.272
Component proxies	terr_animals.carbs/lipid.d13C	all	all	-28.201	0.999	-30.229	-26.226	-31.049	-25.26	-28.208
Component proxies	C3_cereals.carbs/lipid.d13C	all	all	-22.796	0.993	-24.635	-20.747	-25.461	-19.219	-22.821
Component proxies	terr_animals.protein.d15N	all	all	5.675	1.196	3.493	8.121	2.236	9.592	5.605
Component proxies	C3_cereals.protein.d15N	all	all	4.085	1.552	0.942	7.174	-1.085	10.042	4.072
Component proxies	terr_animals.protein.d13C	all	all	-22.15	0.957	-24.034	-20.26	-25.071	-19.297	-22.156
Component proxies	C3_cereals.protein.d13C	all	all	-25.205	0.953	-27.155	-23.36	-28.177	-22.137	-25.196
Component proxies	terr_animals.carbs/lipid.d13C	all	all	-28.213	0.985	-30.064	-26.299	-31.005	-25.083	-28.243
Component proxies	C3_cereals.carbs/lipid.d13C	all	all	-22.773	0.979	-24.668	-20.91	-25.898	-19.091	-22.804
Component proxies	terr_animals.protein.d15N	all	all	5.371	1.312	3.017	8.063	1.487	10.313	5.326
Component proxies	C3_cereals.protein.d15N	all	all	3.66	1.533	0.752	6.937	-1.355	9.603	3.619
Component proxies	terr_animals.protein.d13C	all	all	-22.208	0.908	-23.941	-20.499	-25.881	-19.349	-22.19
Component proxies	C3_cereals.protein.d13C	all	all	-25.29	0.934	-27.165	-23.413	-28.518	-22.34	-25.276
Component proxies	terr_animals.carbs/lipid.d13C	all	all	-28.204	1	-30.314	-26.348	-31.408	-24.908	-28.132
Component proxies	C3_cereals.carbs/lipid.d13C	all	all	-22.832	1.021	-24.865	-20.861	-25.621	-19.356	-22.814
Component proxies	terr_animals.protein.d15N	all	all	5.517	1.232	3.247	8.108	0.891	10.364	5.431
Component proxies	C3_cereals.protein.d15N	all	all	3.879	1.509	0.81	7.027	-0.695	8.977	3.887
Component proxies	terr_animals.protein.d13C	all	all	-22.249	0.943	-24.059	-20.451	-25.635	-19.428	-22.251
Component proxies	C3_cereals.protein.d13C	all	all	-25.256	0.956	-27.116	-23.411	-28.082	-22.29	-25.275
Component proxies	terr_animals.carbs/lipid.d13C	all	all	-28.227	0.996	-30.179	-26.232	-31.933	-25.382	-28.244
Component proxies	C3_cereals.carbs/lipid.d13C	all	all	-22.771	1.005	-24.735	-20.743	-25.785	-19.814	-22.78
Component proxies	terr_animals.protein.d15N	all	all	5.419	1.267	3.186	7.978	1.923	9.954	5.329
Component proxies	C3_cereals.protein.d15N	all	all	3.57	1.541	0.594	6.858	-1.666	8.72	3.526
Component proxies	terr_animals.protein.d13C	all	all	-22.29	0.975	-24.153	-20.387	-25.565	-18.578	-22.298
Component proxies	C3_cereals.protein.d13C	all	all	-25.289	0.949	-27.194	-23.365	-28.232	-22.791	-25.303
Component proxies	terr_animals.carbs/lipid.d13C	all	all	-28.192	0.943	-30.082	-26.352	-30.933	-24.5	-28.168
Component proxies	C3_cereals.carbs/lipid.d13C	all	all	-22.795	0.983	-24.79	-20.842	-25.594	-19.791	-22.822
Component proxies	terr_animals.protein.d15N	all	all	5.386	1.368	2.988	8.321	1.019	9.944	5.329
Component proxies	C3_cereals.protein.d15N	all	all	3.428	1.586	0.648	7.035	-0.834	11.532	3.297
Component proxies	terr_animals.protein.d13C	all	all	-22.202	0.94	-23.916	-20.306	-25.694	-19.032	-22.225
Component proxies	C3_cereals.protein.d13C	all	all	-25.279	0.972	-27.191	-23.372	-28.597	-21.919	-25.256
Component proxies	terr_animals.carbs/lipid.d13C	all	all	-28.203	1.015	-30.157	-26.256	-31.503	-24.778	-28.189
Component proxies	C3_cereals.carbs/lipid.d13C	all	all	-22.745	0.933	-24.61	-20.912	-25.724	-20.044	-22.727
Component proxies	terr_animals.protein.d15N	all	all	5.628	1.293	3.329	8.397	0.969	9.866	5.515
Component proxies	C3_cereals.protein.d15N	all	all	3.866	1.563	0.875	7.036	-1.819	10.356	3.777
Component proxies	terr_animals.protein.d13C	all	all	-22.2	0.949	-23.955	-20.273	-25.26	-19.338	-22.221
Component proxies	C3_cereals.protein.d13C	all	all	-25.22	0.97	-27.186	-23.371	-28.554	-22.044	-25.199
Component proxies	terr_animals.carbs/lipid.d13C	all	all	-28.211	1.001	-30.136	-26.281	-31.565	-25.011	-28.182
Component proxies	C3_cereals.carbs/lipid.d13C	all	all	-22.833	0.963	-24.638	-20.95	-25.477	-19.798	-22.863
Component proxies	terr_animals.protein.d15N	all	all	5.388	1.342	2.971	8.197	1.739	9.789	5.292
Component proxies	C3_cereals.protein.d15N	all	all	3.367	1.485	0.617	6.404	-1.392	9.185	3.271
Component proxies	terr_animals.protein.d13C	all	all	-22.166	0.972	-24.13	-20.263	-25.544	-19.015	-22.161
Component proxies	C3_cereals.protein.d13C	all	all	-25.283	0.949	-27.209	-23.502	-28.046	-22.536	-25.266
Component proxies	terr_animals.carbs/lipid.d13C	all	all	-28.192	0.977	-30.105	-26.35	-31.972	-24.771	-28.167
Component proxies	C3_cereals.carbs/lipid.d13C	all	all	-22.788	0.973	-24.59	-20.887	-25.889	-19.181	-22.775
Component proxies	terr_animals.protein.d15N	all	all	5.367	1.314	3.038	8.194	2.159	10.216	5.233
Component proxies	C3_cereals.protein.d15N	all	all	3.302	1.542	0.525	6.71	-1.855	9.631	3.162
Component proxies	terr_animals.protein.d13C	all	all	-22.19	0.895	-23.928	-20.297	-24.837	-19.343	-22.236
Component proxies	C3_cereals.protein.d13C	all	all	-25.195	0.963	-27.099	-23.387	-28.321	-22.554	-25.173
Component proxies	terr_animals.carbs/lipid.d13C	all	all	-28.143	0.962	-30	-26.212	-31.475	-24.951	-28.121
Component proxies	C3_cereals.carbs/lipid.d13C	all	all	-22.81	0.973	-24.678	-20.935	-26.3	-19.731	-22.837
Component proxies	terr_animals.protein.d15N	all	all	5.922	1.123	3.896	8.217	2.645	9.525	5.845
Component proxies	C3_cereals.protein.d15N	all	all	4.537	1.621	1.401	7.804	-0.841	10.374	4.553
Component proxies	terr_animals.protein.d13C	all	all	-22.174	0.917	-23.896	-20.305	-24.814	-19.278	-22.182
Component proxies	C3_cereals.protein.d13C	all	all	-25.209	0.98	-27.138	-23.39	-28.795	-21.916	-25.159
Component proxies	terr_animals.carbs/lipid.d13C	all	all	-28.223	1.015	-30.095	-26.142	-31.026	-24.277	-28.258
Component proxies	C3_cereals.carbs/lipid.d13C	all	all	-22.822	0.994	-24.642	-20.847	-26.196	-19.968	-22.862
Component proxies	terr_animals.protein.d15N	all	all	5.86	1.16	3.507	8.043	2.068	9.379	5.885
Component proxies	C3_cereals.protein.d15N	all	all	4.367	1.598	1.24	7.548	-0.935	11.359	4.383
Component proxies	terr_animals.protein.d13C	all	all	-22.259	0.972	-24.17	-20.295	-24.699	-18.689	-22.263
Component proxies	C3_cereals.protein.d13C	all	all	-25.365	0.925	-27.229	-23.546	-28.812	-22.427	-25.348
Component proxies	terr_animals.carbs/lipid.d13C	all	all	-28.209	1	-30.147	-26.293	-31.087	-24.926	-28.206
Component proxies	C3_cereals.carbs/lipid.d13C	all	all	-22.82	1.021	-24.74	-20.852	-25.821	-19.239	-22.837
Component proxies	terr_animals.protein.d15N	all	all	5.596	1.223	3.341	8.048	1.313	9.286	5.585
Component proxies	C3_cereals.protein.d15N	all	all	3.773	1.508	0.982	6.759	-1.008	9.657	3.749
Component proxies	terr_animals.protein.d13C	all	all	-22.234	0.98	-23.964	-20.25	-25.294	-19.101	-22.273
Component proxies	C3_cereals.protein.d13C	all	all	-25.186	0.916	-26.898	-23.385	-27.77	-21.679	-25.219
Component proxies	terr_animals.carbs/lipid.d13C	all	all	-28.211	1.007	-30.318	-26.275	-31.405	-25.467	-28.157
Component proxies	C3_cereals.carbs/lipid.d13C	all	all	-22.817	0.94	-24.786	-21.05	-25.741	-20.199	-22.785
Component proxies	terr_animals.protein.d15N	all	all	5.385	1.405	2.857	8.174	1.682	9.46	5.321
Component proxies	C3_cereals.protein.d15N	all	all	3.213	1.579	0.051	6.346	-2.346	8.251	3.119
Component proxies	terr_animals.protein.d13C	all	all	-22.185	0.944	-24.085	-20.431	-24.741	-18.836	-22.151
Component proxies	C3_cereals.protein.d13C	all	all	-25.231	0.921	-27.065	-23.479	-28.383	-22.357	-25.248
Component proxies	terr_animals.carbs/lipid.d13C	all	all	-28.204	0.992	-30.182	-26.24	-31.133	-25.088	-28.205
Component proxies	C3_cereals.carbs/lipid.d13C	all	all	-22.767	0.988	-24.668	-20.869	-25.88	-19.791	-22.785
Component proxies	terr_animals.protein.d15N	all	all	5.264	1.371	2.921	8.136	1.668	10.437	5.218
Component proxies	C3_cereals.protein.d15N	all	all	3.134	1.491	0.45	6.517	-0.89	9.324	3.06
Component proxies	terr_animals.protein.d13C	all	all	-22.204	0.91	-24.017	-20.408	-25.05	-19.595	-22.227
Component proxies	C3_cereals.protein.d13C	all	all	-25.309	0.967	-27.243	-23.368	-28.277	-22.539	-25.287
Component proxies	terr_animals.carbs/lipid.d13C	all	all	-28.217	0.993	-30.183	-26.31	-31.63	-24.825	-28.222
Component proxies	C3_cereals.carbs/lipid.d13C	all	all	-22.784	1.009	-24.737	-20.65	-25.735	-19.561	-22.799
Component proxies	terr_animals.protein.d15N	all	all	5.659	1.234	3.339	8.214	1.248	10.282	5.606
Component proxies	C3_cereals.protein.d15N	all	all	3.861	1.597	0.741	7.167	-1.229	10.575	3.82
Component proxies	terr_animals.protein.d13C	all	all	-22.481	0.963	-24.275	-20.643	-25.768	-18.691	-22.442
Component proxies	C3_cereals.protein.d13C	all	all	-25.504	0.945	-27.333	-23.545	-28.543	-22.452	-25.531
Component proxies	terr_animals.carbs/lipid.d13C	all	all	-28.244	1.012	-30.256	-26.358	-31.147	-24.719	-28.22
Component proxies	C3_cereals.carbs/lipid.d13C	all	all	-22.864	0.998	-24.848	-20.952	-25.927	-19.312	-22.842
Component proxies	terr_animals.protein.d15N	all	all	5.582	1.232	3.175	8.162	1.199	9.824	5.544
Component proxies	C3_cereals.protein.d15N	all	all	3.861	1.52	0.809	6.998	-2.005	8.829	3.838
Component proxies	terr_animals.protein.d13C	all	all	-22.42	0.939	-24.163	-20.577	-25.497	-19.565	-22.48
Component proxies	C3_cereals.protein.d13C	all	all	-25.4	0.982	-27.219	-23.42	-28.591	-22.263	-25.413
Component proxies	terr_animals.carbs/lipid.d13C	all	all	-28.232	0.97	-30.088	-26.444	-30.84	-24.808	-28.233
Component proxies	C3_cereals.carbs/lipid.d13C	all	all	-22.853	0.97	-24.76	-20.978	-25.929	-18.893	-22.845
Component proxies	terr_animals.protein.d15N	all	all	5.785	1.179	3.691	8.29	2.241	9.89	5.717
Component proxies	C3_cereals.protein.d15N	all	all	4.242	1.54	1.247	7.102	-1.752	8.718	4.234
Component proxies	terr_animals.protein.d13C	all	all	-22.49	0.959	-24.356	-20.68	-25.659	-19.339	-22.51
Component proxies	C3_cereals.protein.d13C	all	all	-25.45	0.967	-27.357	-23.508	-29.034	-22.178	-25.452
Component proxies	terr_animals.carbs/lipid.d13C	all	all	-28.248	1.011	-30.274	-26.291	-31.239	-24.685	-28.221
Component proxies	C3_cereals.carbs/lipid.d13C	all	all	-22.837	0.992	-24.642	-20.854	-25.978	-19.776	-22.827
Component proxies	terr_animals.protein.d15N	all	all	6.318	1.112	4.315	8.701	3.213	9.832	6.28
Component proxies	C3_cereals.protein.d15N	all	all	4.764	1.609	1.57	8.003	0.061	9.808	4.788
Component proxies	terr_animals.protein.d13C	all	all	-22.512	0.943	-24.257	-20.541	-25.096	-19.543	-22.538
Component proxies	C3_cereals.protein.d13C	all	all	-25.431	0.949	-27.304	-23.587	-29.285	-22.155	-25.428
Component proxies	terr_animals.carbs/lipid.d13C	all	all	-28.247	0.972	-30.135	-26.291	-31.489	-25.278	-28.254
Component proxies	C3_cereals.carbs/lipid.d13C	all	all	-22.927	0.993	-24.759	-21.042	-25.762	-19.78	-22.95
Component proxies	terr_animals.protein.d15N	all	all	6.418	1.066	4.198	8.54	2.74	9.49	6.43
Component proxies	C3_cereals.protein.d15N	all	all	4.996	1.62	1.78	7.905	-0.461	9.876	5.029
Concentrations	terr_animals.protein	1	targets	33.947	10.089	14.305	52.79	2.286	74.939	34.124
Concentrations	terr_animals.protein	2	targets	31.563	11.066	9.321	53.07	0.877	67.866	31.861
Concentrations	terr_animals.protein	3	targets	33.277	10.273	13.76	52.34	1.001	60.771	33.199
Concentrations	terr_animals.protein	4	targets	33.99	10.168	14.74	54.041	3.25	67.764	34.076
Concentrations	terr_animals.protein	5	targets	34.673	9.724	15.654	53.801	7.695	67.803	34.635
Concentrations	terr_animals.protein	6	targets	33.802	10.289	13.603	53.758	4.898	68.704	33.517
Concentrations	terr_animals.protein	7	targets	33.155	9.935	13.638	53.109	1.212	60.781	33.388
Concentrations	terr_animals.protein	8	targets	32.894	10.119	14.099	52.407	2.191	71.906	33.094
Concentrations	terr_animals.protein	9	targets	33.414	10.404	14.088	55.431	2.784	68.835	33.157
Concentrations	terr_animals.protein	10	targets	33.302	9.971	13.43	53.29	2.459	64.77	33.141
Concentrations	terr_animals.protein	11	targets	33.963	10.314	12.415	53.54	3.419	66.186	33.811
Concentrations	terr_animals.protein	12	targets	33.81	9.84	13.917	53.835	4.96	66.4	33.675
Concentrations	terr_animals.protein	13	targets	34.056	10.018	15.377	52.408	4.456	72.96	34.394
Concentrations	terr_animals.protein	14	targets	34.502	10.138	14.184	53.832	0.62	65.85	34.527
Concentrations	terr_animals.protein	15	targets	34.817	10.274	15.035	54.83	2.01	77.33	34.528
Concentrations	terr_animals.protein	16	targets	34.307	9.98	15.016	53.704	5.708	64.053	34.473
Concentrations	terr_animals.protein	17	targets	33.886	9.923	13.763	52.666	5.023	64.59	33.651
Concentrations	terr_animals.protein	18	targets	34.381	10.16	14.515	54.288	1.815	64.134	34.49
Concentrations	terr_animals.protein	19	targets	33.571	9.965	13.54	51.996	2.35	67.342	33.704
Concentrations	terr_animals.protein	20	targets	34.007	9.685	14.805	53.525	5.216	63.918	34.033
Concentrations	terr_animals.protein	21	targets	35.442	10.045	15.05	55.162	4.628	65.786	35.403
Concentrations	terr_animals.protein	22	targets	32.786	10.042	13.162	53.163	4.257	64.605	32.541
Concentrations	terr_animals.protein	23	targets	34.31	9.997	14.487	53.58	6.567	65.724	34.228
Concentrations	terr_animals.protein	24	targets	34.252	10.193	14.546	53.025	0.797	66.825	34.307
Concentrations	terr_animals.protein	25	targets	34.876	9.866	14.383	54.07	2.634	66.535	34.799
Concentrations	terr_animals.protein	26	targets	34.466	9.963	15.143	54.455	1.544	61.1	34.155
Concentrations	terr_animals.protein	27	targets	33.848	9.784	14.982	53.131	3.309	62.644	33.552
Concentrations	terr_animals.protein	28	targets	33.601	10.045	13.843	53.404	0.254	68.059	33.798
Concentrations	terr_animals.protein	29	targets	34.481	10.058	15.653	54.063	3.963	62.665	34.575
Concentrations	terr_animals.protein	30	targets	33.941	10.361	14.078	54.358	3.037	67.727	33.77
Concentrations	terr_animals.protein	31	targets	34.172	9.895	14.466	53.267	2.993	67.307	34.135
Concentrations	terr_animals.protein	32	targets	33.784	10.322	13.943	53.664	4.393	61.718	34.102
Concentrations	terr_animals.protein	33	targets	34.41	9.831	15.935	53.435	2.074	66.415	34.567
Concentrations	terr_animals.protein	34	targets	34.163	10.187	15.122	53.037	3.78	73.305	34.566
Concentrations	terr_animals.protein	35	targets	34.275	10.219	13.815	53.986	1.819	67.69	34.322
Concentrations	terr_animals.protein	36	targets	33.747	10.105	12.872	52.853	1.379	66.228	33.797
Concentrations	terr_animals.protein	37	targets	34.783	10.15	15.254	55.319	4.037	75.545	34.697
Concentrations	terr_animals.protein	38	targets	34.253	10.427	14.441	55.826	2.998	67.68	33.904
Concentrations	terr_animals.protein	39	targets	34.096	10.079	15.652	54.942	0.723	70.796	33.838
Concentrations	terr_animals.protein	40	targets	34.582	10.041	15.001	54.824	4.794	65.3	34.394
Concentrations	terr_animals.protein	41	targets	34.03	9.992	14.975	52.83	0.956	69.165	34.058
Concentrations	terr_animals.protein	42	targets	34.873	9.995	15.528	54.073	4.145	64.027	35.011
Concentrations	terr_animals.protein	43	targets	34.523	10.025	14.182	54.667	5.4	70.697	34.578
Concentrations	terr_animals.protein	44	targets	33.697	10.254	14.163	53.684	2.904	76.88	33.536
Concentrations	terr_animals.protein	45	targets	34.85	9.972	14.953	54.707	5.225	69.995	35.043
Concentrations	terr_animals.protein	46	targets	35.063	9.747	16.46	53.515	1.47	61.854	35.367
Concentrations	terr_animals.protein	47	targets	34.425	9.915	14.594	54.171	6.153	62.406	34.555
Concentrations	terr_animals.protein	48	targets	33.892	10.029	14.728	54.253	1.583	61.327	33.737
Concentrations	terr_animals.protein	49	targets	33.997	10.196	13.226	53.523	3.218	68.36	34.265
Concentrations	terr_animals.protein	50	targets	34.704	10.234	14.183	53.872	3.458	65.428	34.693
Concentrations	terr_animals.protein	51	targets	34.165	9.953	14.175	52.1	2.241	75.185	34.229
Concentrations	terr_animals.protein	52	targets	34.352	9.952	14.303	53.632	2.96	65.318	34.609
Concentrations	terr_animals.protein	53	targets	35.081	10.128	16.787	55.435	10.523	68.282	34.554
Concentrations	terr_animals.protein	54	targets	34.416	9.853	16.071	53.941	1.791	67.66	34.675
Concentrations	terr_animals.protein	55	targets	34.031	10.517	12.973	54.655	3.131	67.585	33.924
Concentrations	terr_animals.protein	56	targets	33.676	10.387	12.93	53.553	1.545	61.879	34.065
Concentrations	terr_animals.protein	57	targets	34.06	10.04	12.483	53.56	2.688	67.728	34.284
Concentrations	terr_animals.protein	58	targets	34.045	10.216	13.607	52.977	6.044	67.464	34.137
Concentrations	terr_animals.protein	59	targets	34.327	10.047	14.046	53.392	6.015	65.967	34.423
Concentrations	terr_animals.protein	60	targets	34.204	9.924	14.561	53.294	2.506	64.612	34.51
Concentrations	terr_animals.protein	61	targets	34.783	9.801	15.897	53.334	4.1	69.085	35.041
Concentrations	terr_animals.protein	62	targets	34.296	10.089	14.36	54.076	5.07	67.491	34.474
Concentrations	C3_cereals.protein	1	targets	15.41	0.412	14.591	16.202	14.017	16.718	15.409
Concentrations	C3_cereals.protein	2	targets	15.377	0.387	14.623	16.143	14.086	16.881	15.387
Concentrations	C3_cereals.protein	3	targets	15.393	0.406	14.607	16.216	13.967	16.731	15.394
Concentrations	C3_cereals.protein	4	targets	15.403	0.401	14.613	16.154	14.199	16.688	15.393
Concentrations	C3_cereals.protein	5	targets	15.396	0.385	14.629	16.13	14.196	17.016	15.387
Concentrations	C3_cereals.protein	6	targets	15.422	0.408	14.644	16.243	13.995	16.623	15.416
Concentrations	C3_cereals.protein	7	targets	15.395	0.411	14.602	16.189	14.062	16.607	15.402
Concentrations	C3_cereals.protein	8	targets	15.399	0.406	14.621	16.177	14.065	16.738	15.412
Concentrations	C3_cereals.protein	9	targets	15.408	0.4	14.635	16.192	14.16	16.59	15.414
Concentrations	C3_cereals.protein	10	targets	15.39	0.394	14.616	16.163	14.143	16.899	15.393
Concentrations	C3_cereals.protein	11	targets	15.415	0.391	14.651	16.168	14.26	16.796	15.401
Concentrations	C3_cereals.protein	12	targets	15.405	0.411	14.598	16.226	14.152	16.664	15.397
Concentrations	C3_cereals.protein	13	targets	15.393	0.416	14.589	16.177	14.136	16.602	15.405
Concentrations	C3_cereals.protein	14	targets	15.395	0.405	14.557	16.146	13.76	16.502	15.393
Concentrations	C3_cereals.protein	15	targets	15.385	0.403	14.598	16.168	14.119	16.915	15.391
Concentrations	C3_cereals.protein	16	targets	15.377	0.382	14.614	16.142	13.985	16.851	15.386
Concentrations	C3_cereals.protein	17	targets	15.388	0.403	14.579	16.148	14.147	16.555	15.405
Concentrations	C3_cereals.protein	18	targets	15.418	0.385	14.648	16.135	14.198	16.54	15.433
Concentrations	C3_cereals.protein	19	targets	15.412	0.404	14.614	16.17	14.444	16.713	15.425
Concentrations	C3_cereals.protein	20	targets	15.387	0.407	14.612	16.182	14.197	16.456	15.386
Concentrations	C3_cereals.protein	21	targets	15.403	0.38	14.7	16.119	14.239	16.65	15.422
Concentrations	C3_cereals.protein	22	targets	15.415	0.416	14.558	16.226	13.952	16.743	15.434
Concentrations	C3_cereals.protein	23	targets	15.378	0.412	14.608	16.204	13.855	16.916	15.361
Concentrations	C3_cereals.protein	24	targets	15.427	0.396	14.665	16.19	14.225	16.79	15.423
Concentrations	C3_cereals.protein	25	targets	15.4	0.4	14.609	16.147	14.023	16.486	15.413
Concentrations	C3_cereals.protein	26	targets	15.394	0.405	14.573	16.166	14.224	16.655	15.385
Concentrations	C3_cereals.protein	27	targets	15.431	0.394	14.644	16.18	14.219	16.843	15.452
Concentrations	C3_cereals.protein	28	targets	15.376	0.401	14.583	16.135	14.032	16.57	15.364
Concentrations	C3_cereals.protein	29	targets	15.402	0.386	14.6	16.118	14.023	16.575	15.407
Concentrations	C3_cereals.protein	30	targets	15.405	0.393	14.637	16.16	14.272	16.724	15.412
Concentrations	C3_cereals.protein	31	targets	15.41	0.39	14.634	16.186	14.03	16.662	15.412
Concentrations	C3_cereals.protein	32	targets	15.405	0.408	14.565	16.209	14.099	16.53	15.399
Concentrations	C3_cereals.protein	33	targets	15.389	0.401	14.613	16.167	14.182	16.529	15.385
Concentrations	C3_cereals.protein	34	targets	15.445	0.406	14.649	16.186	14.084	16.689	15.459
Concentrations	C3_cereals.protein	35	targets	15.389	0.406	14.587	16.189	14.116	16.737	15.397
Concentrations	C3_cereals.protein	36	targets	15.392	0.412	14.633	16.223	13.985	16.615	15.384
Concentrations	C3_cereals.protein	37	targets	15.407	0.415	14.631	16.261	14.229	16.884	15.406
Concentrations	C3_cereals.protein	38	targets	15.393	0.394	14.607	16.183	14.26	16.637	15.398
Concentrations	C3_cereals.protein	39	targets	15.416	0.409	14.649	16.211	14.274	16.661	15.415
Concentrations	C3_cereals.protein	40	targets	15.398	0.4	14.623	16.198	14.106	16.688	15.395
Concentrations	C3_cereals.protein	41	targets	15.416	0.386	14.622	16.182	14.099	16.604	15.416
Concentrations	C3_cereals.protein	42	targets	15.394	0.401	14.58	16.2	14.216	16.666	15.39
Concentrations	C3_cereals.protein	43	targets	15.407	0.404	14.661	16.204	14.042	16.693	15.417
Concentrations	C3_cereals.protein	44	targets	15.411	0.386	14.654	16.16	14.163	16.586	15.421
Concentrations	C3_cereals.protein	45	targets	15.413	0.397	14.658	16.224	14.286	16.699	15.403
Concentrations	C3_cereals.protein	46	targets	15.386	0.393	14.636	16.143	13.909	16.81	15.387
Concentrations	C3_cereals.protein	47	targets	15.396	0.397	14.603	16.186	14.108	16.627	15.406
Concentrations	C3_cereals.protein	48	targets	15.409	0.403	14.659	16.222	14.004	16.754	15.407
Concentrations	C3_cereals.protein	49	targets	15.4	0.399	14.614	16.189	14.245	16.6	15.403
Concentrations	C3_cereals.protein	50	targets	15.403	0.402	14.67	16.207	14.238	16.857	15.386
Concentrations	C3_cereals.protein	51	targets	15.406	0.385	14.628	16.146	14.167	16.751	15.411
Concentrations	C3_cereals.protein	52	targets	15.409	0.391	14.604	16.169	13.978	16.676	15.423
Concentrations	C3_cereals.protein	53	targets	15.387	0.407	14.614	16.168	14.117	16.667	15.384
Concentrations	C3_cereals.protein	54	targets	15.404	0.392	14.652	16.153	14.154	16.628	15.397
Concentrations	C3_cereals.protein	55	targets	15.404	0.385	14.672	16.178	14.087	16.692	15.398
Concentrations	C3_cereals.protein	56	targets	15.396	0.389	14.678	16.139	14.165	16.831	15.393
Concentrations	C3_cereals.protein	57	targets	15.405	0.398	14.611	16.237	14.154	16.723	15.407
Concentrations	C3_cereals.protein	58	targets	15.417	0.384	14.687	16.19	14.14	16.915	15.41
Concentrations	C3_cereals.protein	59	targets	15.41	0.398	14.615	16.172	14.179	16.418	15.405
Concentrations	C3_cereals.protein	60	targets	15.403	0.394	14.628	16.209	14.136	16.566	15.405
Concentrations	C3_cereals.protein	61	targets	15.417	0.386	14.657	16.202	14.039	16.762	15.413
Concentrations	C3_cereals.protein	62	targets	15.412	0.387	14.695	16.231	14.276	16.679	15.404
Concentrations	terr_animals.carbs/lipid	1	targets	65.364	9.98	45.836	84.798	38.889	94.483	65.336
Concentrations	terr_animals.carbs/lipid	2	targets	65.096	9.992	46.202	85.199	28.65	92.346	64.715
Concentrations	terr_animals.carbs/lipid	3	targets	64.918	10.288	43.488	84.747	22.346	94.209	64.944
Concentrations	terr_animals.carbs/lipid	4	targets	65.213	10.335	45.04	83.874	36.8	90.72	65.685
Concentrations	terr_animals.carbs/lipid	5	targets	65.382	10.275	45.06	87.009	30.466	96.263	65.305
Concentrations	terr_animals.carbs/lipid	6	targets	65.197	9.913	45.59	84.509	37.618	97.595	65.338
Concentrations	terr_animals.carbs/lipid	7	targets	65.224	10.205	45.534	85.869	35.973	96.112	65.349
Concentrations	terr_animals.carbs/lipid	8	targets	65.006	9.929	44.686	83.649	33.539	97.996	65.129
Concentrations	terr_animals.carbs/lipid	9	targets	65.323	10.069	45.474	85.449	30.315	99.412	65.457
Concentrations	terr_animals.carbs/lipid	10	targets	64.892	9.91	45.734	83.849	32.378	97.287	65.301
Concentrations	terr_animals.carbs/lipid	11	targets	65.403	9.718	46.241	85.846	33.093	97.882	65.596
Concentrations	terr_animals.carbs/lipid	12	targets	65.127	9.806	46.885	84.64	28.844	96.91	65.377
Concentrations	terr_animals.carbs/lipid	13	targets	64.806	9.856	45.069	84.376	35.973	92.345	64.658
Concentrations	terr_animals.carbs/lipid	14	targets	65.166	9.965	45.521	84.439	36.925	92.445	64.726
Concentrations	terr_animals.carbs/lipid	15	targets	65.081	10.01	45.713	84.862	36.436	99.113	64.915
Concentrations	terr_animals.carbs/lipid	16	targets	65.528	9.781	45.81	84.962	33.895	96.556	65.839
Concentrations	terr_animals.carbs/lipid	17	targets	64.273	9.457	46.531	82.593	35.244	92.998	64.149
Concentrations	terr_animals.carbs/lipid	18	targets	65.369	9.867	45.542	84.067	33.035	98.89	65.192
Concentrations	terr_animals.carbs/lipid	19	targets	65.389	9.568	45.701	84.634	34.376	96.79	65.467
Concentrations	terr_animals.carbs/lipid	20	targets	65.293	9.851	46.375	84.374	29.943	96.87	65.344
Concentrations	terr_animals.carbs/lipid	21	targets	65.177	9.812	45.754	84.878	36.798	97.277	65.149
Concentrations	terr_animals.carbs/lipid	22	targets	64.916	9.735	45.786	84.081	34.13	95.114	65.12
Concentrations	terr_animals.carbs/lipid	23	targets	65.234	9.851	45.744	85.483	30.978	98.555	65.431
Concentrations	terr_animals.carbs/lipid	24	targets	65.029	9.943	45.614	84.599	25.868	98.15	65.169
Concentrations	terr_animals.carbs/lipid	25	targets	65.237	10.043	45.029	84.14	30.44	97.473	65.019
Concentrations	terr_animals.carbs/lipid	26	targets	64.308	10.011	43.62	83.637	28.638	96.67	64.691
Concentrations	terr_animals.carbs/lipid	27	targets	65.674	10.096	45.776	84.416	31.289	98.743	66.103
Concentrations	terr_animals.carbs/lipid	28	targets	64.784	9.867	45.424	83.886	34.203	92.516	64.908
Concentrations	terr_animals.carbs/lipid	29	targets	64.915	9.478	46.846	82.981	34.864	97.094	64.955
Concentrations	terr_animals.carbs/lipid	30	targets	65.232	10.013	45.789	84.404	35.712	99.558	64.89
Concentrations	terr_animals.carbs/lipid	31	targets	65.202	10.387	45.067	86.121	27.027	95.827	65.079
Concentrations	terr_animals.carbs/lipid	32	targets	65.12	9.717	46.359	82.919	36.269	96.08	65.164
Concentrations	terr_animals.carbs/lipid	33	targets	64.597	9.614	46.841	83.73	37.359	93.78	64.789
Concentrations	terr_animals.carbs/lipid	34	targets	64.738	9.916	45	84.333	30.184	95.556	64.841
Concentrations	terr_animals.carbs/lipid	35	targets	64.981	9.888	45.16	84.937	34.259	94.09	64.913
Concentrations	terr_animals.carbs/lipid	36	targets	64.678	9.971	45.199	84.241	31.995	93.061	64.339
Concentrations	terr_animals.carbs/lipid	37	targets	64.791	9.887	46.235	83.818	32.042	93.309	64.838
Concentrations	terr_animals.carbs/lipid	38	targets	65.358	9.774	46.898	84.133	30.469	93.495	65.17
Concentrations	terr_animals.carbs/lipid	39	targets	65.213	9.854	46.047	85.145	29.945	95.046	65.489
Concentrations	terr_animals.carbs/lipid	40	targets	64.791	9.873	46.486	83.771	30.508	93.663	64.502
Concentrations	terr_animals.carbs/lipid	41	targets	64.893	9.91	44.955	84.17	36.122	91.684	65.248
Concentrations	terr_animals.carbs/lipid	42	targets	65.177	10.691	44.266	86.814	33.706	96.299	65.078
Concentrations	terr_animals.carbs/lipid	43	targets	65.046	9.922	45.898	85.307	32.113	93.386	64.997
Concentrations	terr_animals.carbs/lipid	44	targets	65.378	9.568	47.174	83.857	35.021	95.494	65.402
Concentrations	terr_animals.carbs/lipid	45	targets	64.9	10.149	45.355	86.064	32.689	94.383	65.008
Concentrations	terr_animals.carbs/lipid	46	targets	64.257	9.663	44.639	82.446	30.456	95.229	64.239
Concentrations	terr_animals.carbs/lipid	47	targets	65.605	10.35	45.312	86.55	27.132	94.842	65.356
Concentrations	terr_animals.carbs/lipid	48	targets	65.071	9.868	45.26	83.849	30.511	94.278	65.034
Concentrations	terr_animals.carbs/lipid	49	targets	64.694	10.071	44.733	84.411	35.916	92.653	64.848
Concentrations	terr_animals.carbs/lipid	50	targets	65.139	10.173	45.878	85.596	37.283	93.582	64.993
Concentrations	terr_animals.carbs/lipid	51	targets	65.126	9.872	46.756	85.225	36.81	96.998	64.581
Concentrations	terr_animals.carbs/lipid	52	targets	64.462	9.857	44.786	83.365	30.841	99.12	64.72
Concentrations	terr_animals.carbs/lipid	53	targets	64.834	9.766	46.349	83.621	27.638	93.961	64.564
Concentrations	terr_animals.carbs/lipid	54	targets	64.877	10.275	44.533	84.923	35.311	97.577	64.596
Concentrations	terr_animals.carbs/lipid	55	targets	65.208	9.767	44.742	83.465	36.985	94.228	65.195
Concentrations	terr_animals.carbs/lipid	56	targets	64.768	9.807	45.45	84.289	34.245	90.744	64.588
Concentrations	terr_animals.carbs/lipid	57	targets	65.439	10.001	45.811	85.053	34.433	98.647	65.636
Concentrations	terr_animals.carbs/lipid	58	targets	65.203	10.118	45.248	84.18	35.523	93.557	65.635
Concentrations	terr_animals.carbs/lipid	59	targets	64.961	9.999	44.667	83.559	31.191	94.531	65.297
Concentrations	terr_animals.carbs/lipid	60	targets	65.683	10.002	46.642	84.863	27.349	95.521	65.635
Concentrations	terr_animals.carbs/lipid	61	targets	65.035	10.447	43.922	84.693	34.782	98.357	65.196
Concentrations	terr_animals.carbs/lipid	62	targets	64.993	10.042	46.101	84.979	36.082	92.698	64.777
Concentrations	C3_cereals.carbs/lipid	1	targets	84.606	0.305	84.034	85.199	83.696	85.47	84.614
Concentrations	C3_cereals.carbs/lipid	2	targets	84.607	0.298	84.039	85.197	83.628	85.461	84.615
Concentrations	C3_cereals.carbs/lipid	3	targets	84.611	0.297	84.066	85.218	83.317	85.539	84.603
Concentrations	C3_cereals.carbs/lipid	4	targets	84.596	0.297	84.026	85.2	83.753	85.511	84.593
Concentrations	C3_cereals.carbs/lipid	5	targets	84.599	0.304	83.991	85.162	83.539	85.508	84.605
Concentrations	C3_cereals.carbs/lipid	6	targets	84.586	0.297	83.991	85.159	83.737	85.701	84.593
Concentrations	C3_cereals.carbs/lipid	7	targets	84.6	0.291	84.051	85.17	83.754	85.623	84.606
Concentrations	C3_cereals.carbs/lipid	8	targets	84.6	0.299	84.04	85.193	83.7	85.598	84.604
Concentrations	C3_cereals.carbs/lipid	9	targets	84.59	0.311	83.994	85.226	83.42	85.459	84.591
Concentrations	C3_cereals.carbs/lipid	10	targets	84.588	0.297	84.006	85.147	83.575	85.769	84.577
Concentrations	C3_cereals.carbs/lipid	11	targets	84.596	0.297	84.03	85.169	83.784	85.709	84.592
Concentrations	C3_cereals.carbs/lipid	12	targets	84.6	0.311	84.016	85.205	83.603	85.633	84.587
Concentrations	C3_cereals.carbs/lipid	13	targets	84.577	0.294	83.965	85.133	83.693	85.53	84.567
Concentrations	C3_cereals.carbs/lipid	14	targets	84.607	0.3	84.02	85.198	83.405	85.568	84.609
Concentrations	C3_cereals.carbs/lipid	15	targets	84.597	0.287	84.043	85.157	83.674	85.463	84.601
Concentrations	C3_cereals.carbs/lipid	16	targets	84.598	0.31	84.011	85.187	83.554	85.51	84.593
Concentrations	C3_cereals.carbs/lipid	17	targets	84.598	0.29	84.052	85.168	83.445	85.472	84.598
Concentrations	C3_cereals.carbs/lipid	18	targets	84.595	0.313	83.981	85.212	83.678	85.52	84.598
Concentrations	C3_cereals.carbs/lipid	19	targets	84.605	0.295	84.041	85.174	83.71	85.732	84.619
Concentrations	C3_cereals.carbs/lipid	20	targets	84.616	0.297	83.988	85.21	83.646	85.412	84.61
Concentrations	C3_cereals.carbs/lipid	21	targets	84.587	0.299	83.999	85.174	83.679	85.465	84.588
Concentrations	C3_cereals.carbs/lipid	22	targets	84.6	0.296	84.006	85.169	83.599	85.465	84.602
Concentrations	C3_cereals.carbs/lipid	23	targets	84.587	0.314	84.009	85.201	83.722	85.68	84.575
Concentrations	C3_cereals.carbs/lipid	24	targets	84.618	0.3	84.051	85.212	83.47	85.622	84.615
Concentrations	C3_cereals.carbs/lipid	25	targets	84.603	0.3	84.03	85.21	83.647	85.589	84.6
Concentrations	C3_cereals.carbs/lipid	26	targets	84.606	0.31	84.039	85.214	83.486	85.534	84.605
Concentrations	C3_cereals.carbs/lipid	27	targets	84.585	0.302	83.969	85.167	83.42	85.399	84.574
Concentrations	C3_cereals.carbs/lipid	28	targets	84.613	0.302	84.04	85.182	83.676	85.574	84.614
Concentrations	C3_cereals.carbs/lipid	29	targets	84.571	0.304	83.999	85.159	83.532	85.536	84.559
Concentrations	C3_cereals.carbs/lipid	30	targets	84.582	0.293	84.001	85.17	83.645	85.444	84.585
Concentrations	C3_cereals.carbs/lipid	31	targets	84.6	0.301	84	85.193	83.718	85.633	84.603
Concentrations	C3_cereals.carbs/lipid	32	targets	84.598	0.293	84.008	85.207	83.78	85.502	84.6
Concentrations	C3_cereals.carbs/lipid	33	targets	84.582	0.291	84.008	85.15	83.684	85.47	84.581
Concentrations	C3_cereals.carbs/lipid	34	targets	84.607	0.298	83.985	85.162	83.678	85.429	84.615
Concentrations	C3_cereals.carbs/lipid	35	targets	84.607	0.307	83.995	85.186	83.55	85.574	84.622
Concentrations	C3_cereals.carbs/lipid	36	targets	84.605	0.296	84.006	85.181	83.613	85.586	84.615
Concentrations	C3_cereals.carbs/lipid	37	targets	84.602	0.295	84.007	85.193	83.411	85.495	84.599
Concentrations	C3_cereals.carbs/lipid	38	targets	84.591	0.291	84.032	85.159	83.725	85.531	84.595
Concentrations	C3_cereals.carbs/lipid	39	targets	84.595	0.29	84.012	85.135	83.709	85.371	84.591
Concentrations	C3_cereals.carbs/lipid	40	targets	84.604	0.29	84.052	85.213	83.766	85.516	84.599
Concentrations	C3_cereals.carbs/lipid	41	targets	84.614	0.299	84.051	85.173	83.683	85.704	84.609
Concentrations	C3_cereals.carbs/lipid	42	targets	84.606	0.305	84.01	85.24	83.758	85.617	84.613
Concentrations	C3_cereals.carbs/lipid	43	targets	84.608	0.303	84.025	85.204	83.563	85.54	84.612
Concentrations	C3_cereals.carbs/lipid	44	targets	84.591	0.305	83.981	85.182	83.693	85.627	84.585
Concentrations	C3_cereals.carbs/lipid	45	targets	84.606	0.3	84.011	85.181	83.715	85.673	84.615
Concentrations	C3_cereals.carbs/lipid	46	targets	84.59	0.301	83.99	85.145	83.535	85.562	84.586
Concentrations	C3_cereals.carbs/lipid	47	targets	84.613	0.3	84.039	85.192	83.519	85.475	84.604
Concentrations	C3_cereals.carbs/lipid	48	targets	84.606	0.288	84.055	85.203	83.543	85.582	84.607
Concentrations	C3_cereals.carbs/lipid	49	targets	84.62	0.291	84.056	85.234	83.766	85.52	84.617
Concentrations	C3_cereals.carbs/lipid	50	targets	84.581	0.301	83.994	85.164	83.66	85.383	84.588
Concentrations	C3_cereals.carbs/lipid	51	targets	84.616	0.297	84.031	85.169	83.658	85.533	84.613
Concentrations	C3_cereals.carbs/lipid	52	targets	84.596	0.304	84.009	85.186	83.683	85.525	84.592
Concentrations	C3_cereals.carbs/lipid	53	targets	84.592	0.296	84.004	85.191	83.736	85.416	84.578
Concentrations	C3_cereals.carbs/lipid	54	targets	84.597	0.301	84.02	85.219	83.612	85.598	84.595
Concentrations	C3_cereals.carbs/lipid	55	targets	84.591	0.301	84.006	85.199	83.657	85.507	84.586
Concentrations	C3_cereals.carbs/lipid	56	targets	84.596	0.309	83.96	85.179	83.62	85.682	84.599
Concentrations	C3_cereals.carbs/lipid	57	targets	84.607	0.297	84.051	85.206	83.736	85.644	84.599
Concentrations	C3_cereals.carbs/lipid	58	targets	84.595	0.292	84.055	85.16	83.652	85.682	84.597
Concentrations	C3_cereals.carbs/lipid	59	targets	84.591	0.296	84.03	85.186	83.805	85.642	84.581
Concentrations	C3_cereals.carbs/lipid	60	targets	84.594	0.311	83.983	85.191	83.608	85.633	84.591
Concentrations	C3_cereals.carbs/lipid	61	targets	84.599	0.29	84.017	85.148	83.563	85.486	84.61
Concentrations	C3_cereals.carbs/lipid	62	targets	84.589	0.286	84.02	85.182	83.729	85.589	84.585
Concentrations	terr_animals.protein	1	covariate	32.929	10.529	12.193	53.061	0.877	74.939	33.116
Concentrations	terr_animals.protein	2	covariate	33.667	10.095	13.749	53.595	1.212	71.906	33.537
Concentrations	terr_animals.protein	3	covariate	34.191	10.022	14.649	53.531	0.62	77.33	34.204
Concentrations	terr_animals.protein	4	covariate	35.442	10.045	15.05	55.162	4.628	65.786	35.403
Concentrations	terr_animals.protein	5	covariate	33.548	10.046	14.098	53.248	4.257	65.724	33.445
Concentrations	terr_animals.protein	6	covariate	34.336	10.088	14.306	53.95	0.797	75.185	34.407
Concentrations	terr_animals.protein	7	covariate	34.415	9.963	14.787	53.727	1.544	69.085	34.528
Concentrations	terr_animals.protein	8	covariate	33.968	10.065	14.472	53.821	0.254	68.059	33.907
Concentrations	terr_animals.protein	9	covariate	34.191	10.104	14.555	53.816	1.379	75.545	34.293
Concentrations	terr_animals.protein	11	covariate	34.393	10.094	14.794	54.504	0.723	70.796	34.299
Concentrations	terr_animals.protein	12	covariate	34.274	10.128	14.59	54.152	2.904	76.88	34.458
Concentrations	C3_cereals.protein	1	covariate	15.393	0.402	14.612	16.174	13.967	16.881	15.398
Concentrations	C3_cereals.protein	2	covariate	15.404	0.401	14.621	16.186	13.995	17.016	15.401
Concentrations	C3_cereals.protein	3	covariate	15.394	0.401	14.596	16.162	13.76	16.915	15.401
Concentrations	C3_cereals.protein	4	covariate	15.403	0.38	14.7	16.119	14.239	16.65	15.422
Concentrations	C3_cereals.protein	5	covariate	15.397	0.414	14.577	16.226	13.855	16.916	15.389
Concentrations	C3_cereals.protein	6	covariate	15.403	0.395	14.642	16.181	13.909	16.915	15.404
Concentrations	C3_cereals.protein	7	covariate	15.407	0.394	14.628	16.189	14.039	16.762	15.404
Concentrations	C3_cereals.protein	8	covariate	15.403	0.394	14.619	16.148	14.023	16.843	15.41
Concentrations	C3_cereals.protein	9	covariate	15.405	0.406	14.611	16.206	13.985	16.884	15.406
Concentrations	C3_cereals.protein	11	covariate	15.404	0.399	14.623	16.2	14.042	16.693	15.406
Concentrations	C3_cereals.protein	12	covariate	15.412	0.391	14.654	16.191	14.163	16.699	15.416
Concentrations	terr_animals.carbs/lipid	1	covariate	65.126	10.086	45.434	85.022	22.346	94.483	64.99
Concentrations	terr_animals.carbs/lipid	2	covariate	65.196	10.017	45.521	84.738	28.844	99.412	65.397
Concentrations	terr_animals.carbs/lipid	3	covariate	65.113	9.799	45.714	84.408	29.943	99.113	65.025
Concentrations	terr_animals.carbs/lipid	4	covariate	65.177	9.812	45.754	84.878	36.798	97.277	65.149
Concentrations	terr_animals.carbs/lipid	5	covariate	65.075	9.792	45.769	84.516	30.978	98.555	65.258
Concentrations	terr_animals.carbs/lipid	6	covariate	64.997	9.975	45.235	84.499	25.868	99.12	64.937
Concentrations	terr_animals.carbs/lipid	7	covariate	64.996	10.107	44.686	84.683	27.349	98.357	65.115
Concentrations	terr_animals.carbs/lipid	8	covariate	65.151	9.869	45.741	84.122	31.289	99.558	65.154
Concentrations	terr_animals.carbs/lipid	9	covariate	64.873	9.912	45.502	84.36	27.027	96.08	64.87
Concentrations	terr_animals.carbs/lipid	11	covariate	65.079	10.007	45.796	84.745	29.945	96.299	65.074
Concentrations	terr_animals.carbs/lipid	12	covariate	65.139	9.863	46.292	84.855	32.689	95.494	65.234
Concentrations	C3_cereals.carbs/lipid	1	covariate	84.608	0.3	84.038	85.204	83.317	85.539	84.61
Concentrations	C3_cereals.carbs/lipid	2	covariate	84.595	0.3	84.014	85.185	83.42	85.769	84.595
Concentrations	C3_cereals.carbs/lipid	3	covariate	84.599	0.298	84.012	85.182	83.405	85.732	84.6
Concentrations	C3_cereals.carbs/lipid	4	covariate	84.587	0.299	83.999	85.174	83.679	85.465	84.588
Concentrations	C3_cereals.carbs/lipid	5	covariate	84.594	0.305	84.006	85.191	83.599	85.68	84.592
Concentrations	C3_cereals.carbs/lipid	6	covariate	84.601	0.299	84.022	85.192	83.47	85.682	84.598
Concentrations	C3_cereals.carbs/lipid	7	covariate	84.596	0.299	84.019	85.186	83.486	85.642	84.595
Concentrations	C3_cereals.carbs/lipid	8	covariate	84.588	0.301	84.002	85.172	83.42	85.574	84.585
Concentrations	C3_cereals.carbs/lipid	9	covariate	84.6	0.297	83.997	85.184	83.411	85.633	84.605
Concentrations	C3_cereals.carbs/lipid	11	covariate	84.603	0.296	84.029	85.189	83.563	85.704	84.601
Concentrations	C3_cereals.carbs/lipid	12	covariate	84.599	0.303	83.995	85.182	83.693	85.673	84.601

## Sheet: b
Report from the model run for coastal individuals
Group	Estimate	Target	Type	mean	sd	lower.95.	upper.95.	Minimum	Maximum	Median
Source contributions	terr_animals	1	targets	0.426	0.275	0.019	0.937	0	0.988	0.393
Source contributions	terr_animals	2	targets	0.403	0.285	0.021	0.922	0.003	0.988	0.351
Source contributions	terr_animals	3	targets	0.431	0.281	0.014	0.937	0.004	0.992	0.398
Source contributions	terr_animals	4	targets	0.41	0.278	0.019	0.938	0.002	0.989	0.36
Source contributions	terr_animals	5	targets	0.223	0.257	0.003	0.915	0	0.993	0.117
Source contributions	terr_animals	6	targets	0.401	0.281	0.017	0.928	0	0.991	0.356
Source contributions	terr_animals	7	targets	0.465	0.276	0.021	0.94	0.003	0.992	0.461
Source contributions	terr_animals	8	targets	0.304	0.286	0.007	0.929	0	0.989	0.199
Source contributions	terr_animals	9	targets	0.407	0.29	0.012	0.934	0	0.991	0.357
Source contributions	terr_animals	10	targets	0.417	0.271	0.021	0.914	0	0.997	0.39
Source contributions	terr_animals	11	targets	0.4	0.293	0.016	0.945	0	0.989	0.341
Source contributions	terr_animals	12	targets	0.275	0.28	0.006	0.94	0	0.984	0.162
Source contributions	terr_animals	13	targets	0.362	0.296	0.008	0.938	0.001	0.997	0.274
Source contributions	terr_animals	14	targets	0.405	0.294	0.01	0.933	0	0.989	0.369
Source contributions	terr_animals	15	targets	0.379	0.288	0.014	0.938	0.001	0.99	0.298
Source contributions	terr_animals	16	targets	0.424	0.278	0.015	0.917	0	0.99	0.396
Source contributions	terr_animals	17	targets	0.447	0.276	0.022	0.936	0.003	0.983	0.416
Source contributions	terr_animals	18	targets	0.388	0.299	0.01	0.943	0	0.997	0.318
Source contributions	terr_animals	19	targets	0.425	0.286	0.018	0.931	0.001	0.994	0.409
Source contributions	terr_animals	20	targets	0.092	0.147	0.001	0.611	0	0.978	0.045
Source contributions	terr_animals	21	targets	0.459	0.271	0.019	0.927	0.002	0.983	0.461
Source contributions	terr_animals	22	targets	0.279	0.27	0.007	0.905	0	0.995	0.172
Source contributions	terr_animals	23	targets	0.457	0.274	0.025	0.932	0	0.985	0.463
Source contributions	terr_animals	24	targets	0.462	0.273	0.021	0.932	0	0.996	0.462
Source contributions	terr_animals	25	targets	0.355	0.293	0.011	0.943	0	0.992	0.263
Source contributions	terr_animals	26	targets	0.384	0.287	0.013	0.935	0	0.994	0.309
Source contributions	terr_animals	27	targets	0.431	0.273	0.019	0.928	0	0.988	0.412
Source contributions	terr_animals	28	targets	0.428	0.27	0.027	0.911	0.003	0.991	0.402
Source contributions	terr_animals	29	targets	0.429	0.285	0.014	0.933	0	0.976	0.406
Source contributions	terr_animals	30	targets	0.455	0.266	0.033	0.923	0.003	0.989	0.431
Source contributions	terr_animals	31	targets	0.287	0.286	0.004	0.939	0	0.99	0.164
Source contributions	terr_animals	32	targets	0.378	0.285	0.011	0.928	0	0.99	0.312
Source contributions	terr_animals	33	targets	0.414	0.281	0.017	0.932	0	0.994	0.378
Source contributions	terr_animals	34	targets	0.383	0.28	0.017	0.926	0.001	0.985	0.315
Source contributions	terr_animals	35	targets	0.368	0.292	0.014	0.927	0	0.989	0.282
Source contributions	terr_animals	36	targets	0.263	0.278	0.007	0.924	0	0.987	0.138
Source contributions	terr_animals	37	targets	0.419	0.291	0.016	0.943	0.002	0.988	0.383
Source contributions	terr_animals	38	targets	0.388	0.285	0.011	0.936	0.001	0.993	0.334
Source contributions	terr_animals	39	targets	0.433	0.292	0.019	0.949	0.001	0.985	0.394
Source contributions	terr_animals	40	targets	0.429	0.28	0.018	0.936	0.001	0.984	0.407
Source contributions	terr_animals	41	targets	0.448	0.271	0.021	0.915	0.002	0.984	0.435
Source contributions	terr_animals	42	targets	0.397	0.281	0.011	0.92	0.002	0.995	0.356
Source contributions	terr_animals	43	targets	0.437	0.275	0.018	0.942	0.002	0.988	0.422
Source contributions	terr_animals	44	targets	0.446	0.278	0.024	0.932	0.001	0.983	0.428
Source contributions	terr_animals	45	targets	0.272	0.27	0.005	0.921	0.001	0.994	0.166
Source contributions	terr_animals	46	targets	0.266	0.273	0.004	0.923	0	0.984	0.153
Source contributions	terr_animals	47	targets	0.358	0.291	0.009	0.94	0	0.991	0.274
Source contributions	terr_animals	48	targets	0.375	0.278	0.01	0.911	0.001	0.983	0.312
Source contributions	terr_animals	49	targets	0.325	0.281	0.011	0.924	0.001	0.989	0.222
Source contributions	terr_animals	50	targets	0.375	0.29	0.01	0.938	0	0.989	0.302
Source contributions	terr_animals	51	targets	0.345	0.303	0.007	0.948	0.001	0.995	0.23
Source contributions	terr_animals	52	targets	0.322	0.287	0.006	0.932	0	0.989	0.216
Source contributions	terr_animals	53	targets	0.335	0.277	0.009	0.916	0	0.982	0.255
Source contributions	terr_animals	54	targets	0.318	0.29	0.007	0.941	0	0.999	0.204
Source contributions	terr_animals	55	targets	0.413	0.298	0.013	0.944	0	0.994	0.358
Source contributions	terr_animals	56	targets	0.18	0.238	0.003	0.9	0	0.995	0.085
Source contributions	terr_animals	57	targets	0.338	0.284	0.008	0.935	0	0.992	0.238
Source contributions	terr_animals	58	targets	0.299	0.272	0.006	0.911	0	0.992	0.203
Source contributions	terr_animals	59	targets	0.373	0.286	0.011	0.924	0	0.991	0.299
Source contributions	terr_animals	60	targets	0.268	0.263	0.005	0.927	0	0.994	0.164
Source contributions	terr_animals	61	targets	0.327	0.289	0.007	0.924	0	0.986	0.232
Source contributions	terr_animals	62	targets	0.214	0.244	0.004	0.895	0	0.988	0.118
Source contributions	terr_animals	63	targets	0.399	0.288	0.016	0.937	0.002	0.998	0.353
Source contributions	terr_animals	64	targets	0.411	0.284	0.012	0.935	0	0.996	0.364
Source contributions	terr_animals	65	targets	0.244	0.27	0.005	0.927	0	0.996	0.124
Source contributions	terr_animals	66	targets	0.379	0.285	0.009	0.928	0	0.992	0.309
Source contributions	terr_animals	67	targets	0.357	0.291	0.009	0.934	0	0.993	0.266
Source contributions	terr_animals	68	targets	0.317	0.286	0.008	0.936	0	0.981	0.218
Source contributions	terr_animals	69	targets	0.353	0.302	0.01	0.948	0.002	0.995	0.238
Source contributions	terr_animals	70	targets	0.381	0.28	0.014	0.928	0	0.995	0.325
Source contributions	terr_animals	71	targets	0.39	0.286	0.011	0.932	0	0.992	0.337
Source contributions	terr_animals	72	targets	0.335	0.284	0.008	0.923	0	0.992	0.244
Source contributions	terr_animals	73	targets	0.323	0.284	0.008	0.94	0	0.989	0.22
Source contributions	terr_animals	74	targets	0.395	0.275	0.012	0.923	0.001	0.99	0.336
Source contributions	terr_animals	75	targets	0.274	0.275	0.005	0.924	0	0.992	0.163
Source contributions	terr_animals	76	targets	0.278	0.277	0.004	0.929	0	0.981	0.171
Source contributions	terr_animals	77	targets	0.326	0.285	0.01	0.929	0	0.999	0.226
Source contributions	terr_animals	78	targets	0.293	0.28	0.005	0.92	0	0.995	0.181
Source contributions	terr_animals	79	targets	0.326	0.279	0.009	0.916	0	0.983	0.237
Source contributions	terr_animals	80	targets	0.355	0.302	0.009	0.934	0	0.992	0.25
Source contributions	terr_animals	81	targets	0.379	0.281	0.013	0.913	0	0.973	0.324
Source contributions	terr_animals	82	targets	0.357	0.288	0.011	0.917	0.001	0.991	0.266
Source contributions	terr_animals	83	targets	0.411	0.293	0.013	0.939	0	0.993	0.36
Source contributions	terr_animals	84	targets	0.394	0.287	0.016	0.941	0	0.989	0.337
Source contributions	terr_animals	85	targets	0.364	0.298	0.011	0.939	0.002	0.985	0.275
Source contributions	terr_animals	86	targets	0.345	0.289	0.008	0.939	0	0.995	0.253
Source contributions	terr_animals	87	targets	0.359	0.282	0.009	0.929	0	0.999	0.282
Source contributions	terr_animals	88	targets	0.371	0.293	0.011	0.931	0.001	0.994	0.296
Source contributions	terr_animals	89	targets	0.416	0.281	0.015	0.931	0.001	0.986	0.37
Source contributions	terr_animals	90	targets	0.393	0.287	0.011	0.938	0	0.988	0.337
Source contributions	terr_animals	91	targets	0.311	0.282	0.007	0.93	0	0.984	0.206
Source contributions	terr_animals	92	targets	0.389	0.282	0.01	0.93	0	0.974	0.341
Source contributions	terr_animals	93	targets	0.318	0.278	0.007	0.92	0	0.989	0.215
Source contributions	terr_animals	94	targets	0.298	0.278	0.007	0.927	0	0.984	0.192
Source contributions	terr_animals	95	targets	0.36	0.284	0.008	0.935	0	0.991	0.282
Source contributions	terr_animals	96	targets	0.349	0.283	0.008	0.937	0.001	0.987	0.268
Source contributions	terr_animals	97	targets	0.384	0.288	0.013	0.929	0	0.996	0.316
Source contributions	terr_animals	98	targets	0.405	0.283	0.019	0.928	0.001	0.997	0.36
Source contributions	terr_animals	99	targets	0.362	0.296	0.009	0.931	0.001	0.985	0.265
Source contributions	terr_animals	100	targets	0.478	0.279	0.027	0.934	0.001	0.996	0.475
Source contributions	terr_animals	101	targets	0.37	0.286	0.007	0.919	0	0.992	0.293
Source contributions	terr_animals	102	targets	0.409	0.281	0.015	0.921	0	0.983	0.362
Source contributions	terr_animals	103	targets	0.392	0.291	0.01	0.931	0.001	0.999	0.331
Source contributions	terr_animals	104	targets	0.32	0.288	0.006	0.925	0.001	0.979	0.22
Source contributions	terr_animals	105	targets	0.438	0.281	0.016	0.934	0.001	0.987	0.429
Source contributions	terr_animals	106	targets	0.416	0.283	0.013	0.93	0	0.991	0.379
Source contributions	terr_animals	107	targets	0.447	0.274	0.017	0.927	0.001	0.989	0.432
Source contributions	terr_animals	108	targets	0.447	0.273	0.026	0.939	0.001	0.99	0.428
Source contributions	terr_animals	109	targets	0.383	0.291	0.009	0.941	0.001	0.998	0.333
Source contributions	terr_animals	110	targets	0.407	0.281	0.009	0.926	0.001	0.995	0.389
Source contributions	terr_animals	111	targets	0.452	0.283	0.029	0.936	0	0.992	0.427
Source contributions	terr_animals	112	targets	0.38	0.287	0.013	0.946	0	0.993	0.297
Source contributions	terr_animals	113	targets	0.439	0.28	0.013	0.916	0	0.98	0.426
Source contributions	terr_animals	114	targets	0.42	0.29	0.018	0.943	0	0.988	0.383
Source contributions	terr_animals	115	targets	0.418	0.284	0.012	0.946	0.001	0.996	0.376
Source contributions	terr_animals	116	targets	0.436	0.277	0.016	0.914	0	0.996	0.401
Source contributions	terr_animals	117	targets	0.408	0.285	0.018	0.941	0.001	0.988	0.362
Source contributions	terr_animals	118	targets	0.408	0.289	0.017	0.919	0.002	0.994	0.356
Source contributions	terr_animals	119	targets	0.442	0.289	0.019	0.932	0.001	0.985	0.429
Source contributions	terr_animals	120	targets	0.453	0.273	0.022	0.943	0	0.989	0.442
Source contributions	terr_animals	121	targets	0.465	0.27	0.021	0.934	0.001	0.986	0.455
Source contributions	terr_animals	122	targets	0.408	0.278	0.018	0.915	0.001	0.979	0.368
Source contributions	terr_animals	123	targets	0.39	0.283	0.011	0.925	0.001	0.992	0.342
Source contributions	terr_animals	124	targets	0.355	0.276	0.011	0.93	0.001	0.985	0.279
Source contributions	terr_animals	125	targets	0.423	0.279	0.016	0.929	0.001	0.987	0.393
Source contributions	terr_animals	126	targets	0.372	0.293	0.009	0.94	0	0.99	0.292
Source contributions	terr_animals	127	targets	0.402	0.281	0.016	0.93	0	0.991	0.346
Source contributions	terr_animals	128	targets	0.331	0.282	0.01	0.927	0	0.992	0.231
Source contributions	terr_animals	129	targets	0.392	0.279	0.014	0.917	0	0.987	0.332
Source contributions	terr_animals	130	targets	0.41	0.291	0.014	0.936	0.001	0.998	0.374
Source contributions	terr_animals	131	targets	0.395	0.294	0.013	0.954	0	0.995	0.335
Source contributions	terr_animals	132	targets	0.411	0.287	0.014	0.936	0	0.99	0.366
Source contributions	terr_animals	133	targets	0.359	0.278	0.013	0.927	0	0.995	0.298
Source contributions	terr_animals	134	targets	0.388	0.288	0.013	0.946	0.001	0.987	0.322
Source contributions	marine_fish	1	targets	0.041	0.051	0.001	0.152	0	0.719	0.028
Source contributions	marine_fish	2	targets	0.037	0.044	0.001	0.144	0	0.579	0.024
Source contributions	marine_fish	3	targets	0.041	0.047	0.001	0.18	0	0.331	0.026
Source contributions	marine_fish	4	targets	0.032	0.035	0.001	0.122	0	0.355	0.022
Source contributions	marine_fish	5	targets	0.017	0.017	0	0.067	0	0.164	0.012
Source contributions	marine_fish	6	targets	0.036	0.042	0.001	0.14	0	0.603	0.025
Source contributions	marine_fish	7	targets	0.055	0.061	0.002	0.198	0	0.821	0.037
Source contributions	marine_fish	8	targets	0.019	0.022	0	0.077	0	0.199	0.012
Source contributions	marine_fish	9	targets	0.034	0.052	0.001	0.133	0	0.836	0.02
Source contributions	marine_fish	10	targets	0.039	0.045	0.001	0.144	0	0.511	0.025
Source contributions	marine_fish	11	targets	0.035	0.048	0.001	0.135	0	0.73	0.024
Source contributions	marine_fish	12	targets	0.023	0.042	0	0.094	0	0.894	0.014
Source contributions	marine_fish	13	targets	0.027	0.038	0	0.097	0	0.789	0.018
Source contributions	marine_fish	14	targets	0.035	0.046	0.001	0.145	0	0.513	0.022
Source contributions	marine_fish	15	targets	0.029	0.04	0	0.111	0	0.8	0.019
Source contributions	marine_fish	16	targets	0.045	0.053	0.001	0.182	0	0.464	0.03
Source contributions	marine_fish	17	targets	0.05	0.069	0.001	0.203	0	0.751	0.033
Source contributions	marine_fish	18	targets	0.03	0.036	0.001	0.125	0	0.355	0.019
Source contributions	marine_fish	19	targets	0.036	0.04	0.001	0.126	0	0.571	0.024
Source contributions	marine_fish	20	targets	0.01	0.01	0	0.036	0	0.1	0.007
Source contributions	marine_fish	21	targets	0.059	0.061	0.002	0.223	0	0.56	0.044
Source contributions	marine_fish	22	targets	0.02	0.029	0	0.071	0	0.572	0.013
Source contributions	marine_fish	23	targets	0.057	0.069	0.002	0.237	0	0.822	0.037
Source contributions	marine_fish	24	targets	0.055	0.058	0.002	0.182	0	0.643	0.041
Source contributions	marine_fish	25	targets	0.025	0.028	0	0.095	0	0.263	0.017
Source contributions	marine_fish	26	targets	0.033	0.043	0.001	0.12	0	0.947	0.023
Source contributions	marine_fish	27	targets	0.047	0.053	0.002	0.166	0	0.743	0.034
Source contributions	marine_fish	28	targets	0.051	0.058	0.001	0.179	0	0.687	0.034
Source contributions	marine_fish	29	targets	0.04	0.058	0.001	0.151	0	0.725	0.025
Source contributions	marine_fish	30	targets	0.06	0.066	0.002	0.234	0	0.759	0.04
Source contributions	marine_fish	31	targets	0.019	0.019	0.001	0.069	0	0.144	0.013
Source contributions	marine_fish	32	targets	0.033	0.042	0.001	0.135	0	0.633	0.022
Source contributions	marine_fish	33	targets	0.036	0.038	0.001	0.143	0	0.365	0.026
Source contributions	marine_fish	34	targets	0.037	0.053	0.001	0.138	0	0.846	0.025
Source contributions	marine_fish	35	targets	0.029	0.033	0.001	0.113	0	0.385	0.02
Source contributions	marine_fish	36	targets	0.02	0.022	0.001	0.071	0	0.314	0.014
Source contributions	marine_fish	37	targets	0.037	0.051	0.001	0.147	0	0.618	0.024
Source contributions	marine_fish	38	targets	0.034	0.035	0.001	0.128	0	0.307	0.024
Source contributions	marine_fish	39	targets	0.04	0.046	0.001	0.141	0	0.695	0.028
Source contributions	marine_fish	40	targets	0.042	0.051	0.001	0.163	0	0.643	0.028
Source contributions	marine_fish	41	targets	0.054	0.057	0.002	0.211	0	0.542	0.037
Source contributions	marine_fish	42	targets	0.037	0.044	0.001	0.13	0	0.723	0.026
Source contributions	marine_fish	43	targets	0.05	0.059	0.002	0.19	0	0.545	0.033
Source contributions	marine_fish	44	targets	0.048	0.049	0.001	0.166	0	0.548	0.036
Source contributions	marine_fish	45	targets	0.02	0.027	0.001	0.081	0	0.406	0.013
Source contributions	marine_fish	46	targets	0.021	0.021	0.001	0.076	0	0.176	0.015
Source contributions	marine_fish	47	targets	0.025	0.028	0.001	0.096	0	0.242	0.017
Source contributions	marine_fish	48	targets	0.034	0.041	0.001	0.139	0	0.599	0.023
Source contributions	marine_fish	49	targets	0.024	0.025	0.001	0.092	0	0.211	0.015
Source contributions	marine_fish	50	targets	0.03	0.039	0.001	0.114	0	0.653	0.021
Source contributions	marine_fish	51	targets	0.022	0.023	0.001	0.083	0	0.173	0.015
Source contributions	marine_fish	52	targets	0.023	0.026	0.001	0.1	0	0.222	0.015
Source contributions	marine_fish	53	targets	0.028	0.031	0	0.102	0	0.271	0.019
Source contributions	marine_fish	54	targets	0.023	0.023	0.001	0.083	0	0.188	0.016
Source contributions	marine_fish	55	targets	0.031	0.034	0.001	0.113	0	0.435	0.021
Source contributions	marine_fish	56	targets	0.015	0.017	0	0.06	0	0.167	0.01
Source contributions	marine_fish	57	targets	0.025	0.029	0.001	0.093	0	0.412	0.018
Source contributions	marine_fish	58	targets	0.022	0.024	0	0.084	0	0.275	0.015
Source contributions	marine_fish	59	targets	0.041	0.05	0.001	0.141	0	0.57	0.028
Source contributions	marine_fish	60	targets	0.02	0.021	0.001	0.077	0	0.203	0.013
Source contributions	marine_fish	61	targets	0.024	0.028	0	0.089	0	0.39	0.016
Source contributions	marine_fish	62	targets	0.017	0.021	0	0.06	0	0.386	0.011
Source contributions	marine_fish	63	targets	0.033	0.047	0.001	0.134	0	0.769	0.021
Source contributions	marine_fish	64	targets	0.038	0.057	0.001	0.151	0	0.817	0.023
Source contributions	marine_fish	65	targets	0.019	0.021	0.001	0.075	0	0.172	0.012
Source contributions	marine_fish	66	targets	0.033	0.05	0.001	0.131	0	0.761	0.022
Source contributions	marine_fish	67	targets	0.028	0.032	0.001	0.112	0	0.413	0.019
Source contributions	marine_fish	68	targets	0.025	0.028	0.001	0.083	0	0.511	0.017
Source contributions	marine_fish	69	targets	0.025	0.044	0.001	0.086	0	0.914	0.015
Source contributions	marine_fish	70	targets	0.03	0.035	0.001	0.11	0	0.463	0.022
Source contributions	marine_fish	71	targets	0.032	0.036	0.001	0.12	0	0.533	0.02
Source contributions	marine_fish	72	targets	0.026	0.028	0.001	0.105	0	0.241	0.017
Source contributions	marine_fish	73	targets	0.023	0.025	0.001	0.088	0	0.222	0.016
Source contributions	marine_fish	74	targets	0.032	0.044	0.001	0.111	0	0.911	0.021
Source contributions	marine_fish	75	targets	0.022	0.025	0.001	0.082	0	0.266	0.015
Source contributions	marine_fish	76	targets	0.021	0.033	0.001	0.089	0	0.805	0.014
Source contributions	marine_fish	77	targets	0.026	0.037	0	0.099	0	0.622	0.017
Source contributions	marine_fish	78	targets	0.022	0.021	0	0.072	0	0.213	0.016
Source contributions	marine_fish	79	targets	0.027	0.029	0.001	0.1	0	0.283	0.019
Source contributions	marine_fish	80	targets	0.023	0.023	0	0.09	0	0.182	0.016
Source contributions	marine_fish	81	targets	0.035	0.04	0.001	0.13	0	0.561	0.024
Source contributions	marine_fish	82	targets	0.031	0.046	0.001	0.116	0	0.732	0.021
Source contributions	marine_fish	83	targets	0.034	0.043	0.001	0.138	0	0.637	0.021
Source contributions	marine_fish	84	targets	0.03	0.033	0.001	0.115	0	0.403	0.02
Source contributions	marine_fish	85	targets	0.03	0.038	0.001	0.111	0	0.586	0.02
Source contributions	marine_fish	86	targets	0.028	0.036	0.001	0.107	0	0.699	0.019
Source contributions	marine_fish	87	targets	0.03	0.036	0.001	0.132	0	0.395	0.02
Source contributions	marine_fish	88	targets	0.03	0.037	0.001	0.118	0	0.731	0.021
Source contributions	marine_fish	89	targets	0.038	0.048	0.001	0.148	0	0.513	0.025
Source contributions	marine_fish	90	targets	0.033	0.045	0.001	0.119	0	0.66	0.021
Source contributions	marine_fish	91	targets	0.023	0.024	0	0.083	0	0.178	0.015
Source contributions	marine_fish	92	targets	0.037	0.044	0.001	0.132	0	0.546	0.025
Source contributions	marine_fish	93	targets	0.022	0.024	0	0.09	0	0.185	0.015
Source contributions	marine_fish	94	targets	0.023	0.03	0.001	0.083	0	0.555	0.016
Source contributions	marine_fish	95	targets	0.032	0.048	0.001	0.116	0	0.778	0.021
Source contributions	marine_fish	96	targets	0.026	0.033	0.001	0.094	0	0.505	0.018
Source contributions	marine_fish	97	targets	0.032	0.039	0.001	0.129	0	0.568	0.023
Source contributions	marine_fish	98	targets	0.033	0.045	0.001	0.119	0	0.747	0.021
Source contributions	marine_fish	99	targets	0.025	0.026	0.001	0.091	0	0.284	0.018
Source contributions	marine_fish	100	targets	0.053	0.064	0.002	0.227	0	0.614	0.033
Source contributions	marine_fish	101	targets	0.032	0.039	0.001	0.119	0	0.496	0.022
Source contributions	marine_fish	102	targets	0.042	0.046	0.001	0.173	0	0.378	0.03
Source contributions	marine_fish	103	targets	0.034	0.05	0.001	0.129	0	0.773	0.023
Source contributions	marine_fish	104	targets	0.025	0.039	0.001	0.086	0	0.94	0.017
Source contributions	marine_fish	105	targets	0.044	0.052	0.001	0.184	0	0.502	0.028
Source contributions	marine_fish	106	targets	0.044	0.045	0.001	0.154	0	0.483	0.03
Source contributions	marine_fish	107	targets	0.049	0.049	0.002	0.175	0	0.485	0.035
Source contributions	marine_fish	108	targets	0.055	0.063	0.002	0.224	0	0.55	0.038
Source contributions	marine_fish	109	targets	0.029	0.03	0.001	0.113	0	0.236	0.02
Source contributions	marine_fish	110	targets	0.038	0.048	0.001	0.15	0	0.624	0.025
Source contributions	marine_fish	111	targets	0.048	0.061	0.002	0.183	0	0.633	0.032
Source contributions	marine_fish	112	targets	0.03	0.034	0.001	0.119	0	0.377	0.02
Source contributions	marine_fish	113	targets	0.049	0.06	0.002	0.21	0	0.656	0.034
Source contributions	marine_fish	114	targets	0.038	0.05	0.001	0.142	0	0.621	0.025
Source contributions	marine_fish	115	targets	0.042	0.052	0.001	0.163	0	0.763	0.028
Source contributions	marine_fish	116	targets	0.047	0.065	0.001	0.176	0	0.898	0.032
Source contributions	marine_fish	117	targets	0.037	0.052	0.001	0.142	0	0.971	0.024
Source contributions	marine_fish	118	targets	0.036	0.043	0.001	0.151	0	0.401	0.023
Source contributions	marine_fish	119	targets	0.041	0.046	0.001	0.148	0	0.574	0.029
Source contributions	marine_fish	120	targets	0.05	0.061	0.001	0.186	0	0.907	0.032
Source contributions	marine_fish	121	targets	0.07	0.074	0.002	0.257	0	0.588	0.046
Source contributions	marine_fish	122	targets	0.043	0.062	0.002	0.163	0	0.861	0.027
Source contributions	marine_fish	123	targets	0.039	0.055	0.001	0.155	0	0.643	0.025
Source contributions	marine_fish	124	targets	0.029	0.039	0.001	0.11	0	0.632	0.019
Source contributions	marine_fish	125	targets	0.041	0.051	0.001	0.171	0	0.61	0.026
Source contributions	marine_fish	126	targets	0.026	0.029	0.001	0.096	0	0.425	0.018
Source contributions	marine_fish	127	targets	0.035	0.04	0.002	0.13	0	0.479	0.025
Source contributions	marine_fish	128	targets	0.024	0.026	0.001	0.102	0	0.279	0.016
Source contributions	marine_fish	129	targets	0.035	0.044	0.001	0.133	0	0.607	0.024
Source contributions	marine_fish	130	targets	0.035	0.045	0.001	0.138	0	0.471	0.024
Source contributions	marine_fish	131	targets	0.029	0.032	0.001	0.11	0	0.332	0.019
Source contributions	marine_fish	132	targets	0.036	0.043	0.001	0.142	0	0.471	0.024
Source contributions	marine_fish	133	targets	0.038	0.041	0.001	0.141	0	0.337	0.026
Source contributions	marine_fish	134	targets	0.03	0.031	0.001	0.107	0	0.281	0.021
Source contributions	C3_cereals	1	targets	0.533	0.277	0.038	0.952	0.001	0.997	0.56
Source contributions	C3_cereals	2	targets	0.56	0.292	0.027	0.952	0	0.991	0.62
Source contributions	C3_cereals	3	targets	0.528	0.287	0.027	0.953	0	0.985	0.57
Source contributions	C3_cereals	4	targets	0.557	0.283	0.036	0.955	0	0.994	0.608
Source contributions	C3_cereals	5	targets	0.761	0.26	0.064	0.987	0	0.999	0.866
Source contributions	C3_cereals	6	targets	0.563	0.286	0.037	0.959	0.001	0.993	0.601
Source contributions	C3_cereals	7	targets	0.48	0.282	0.021	0.939	0	0.984	0.478
Source contributions	C3_cereals	8	targets	0.678	0.29	0.032	0.98	0	0.998	0.786
Source contributions	C3_cereals	9	targets	0.559	0.298	0.027	0.972	0	0.997	0.612
Source contributions	C3_cereals	10	targets	0.544	0.276	0.032	0.949	0	0.995	0.577
Source contributions	C3_cereals	11	targets	0.565	0.3	0.02	0.965	0.001	1	0.628
Source contributions	C3_cereals	12	targets	0.702	0.286	0.028	0.979	0	0.998	0.819
Source contributions	C3_cereals	13	targets	0.612	0.301	0.027	0.975	0	0.995	0.703
Source contributions	C3_cereals	14	targets	0.56	0.301	0.029	0.97	0.001	0.997	0.605
Source contributions	C3_cereals	15	targets	0.592	0.293	0.035	0.964	0.002	0.996	0.674
Source contributions	C3_cereals	16	targets	0.531	0.288	0.029	0.96	0.004	0.999	0.565
Source contributions	C3_cereals	17	targets	0.503	0.281	0.024	0.934	0.001	0.992	0.54
Source contributions	C3_cereals	18	targets	0.582	0.304	0.03	0.966	0.002	0.998	0.648
Source contributions	C3_cereals	19	targets	0.539	0.29	0.027	0.958	0	0.994	0.556
Source contributions	C3_cereals	20	targets	0.898	0.148	0.387	0.994	0.009	0.999	0.942
Source contributions	C3_cereals	21	targets	0.481	0.276	0.021	0.931	0	0.991	0.483
Source contributions	C3_cereals	22	targets	0.701	0.273	0.065	0.981	0	0.995	0.809
Source contributions	C3_cereals	23	targets	0.486	0.279	0.021	0.938	0.001	0.985	0.486
Source contributions	C3_cereals	24	targets	0.482	0.279	0.023	0.94	0.002	0.985	0.483
Source contributions	C3_cereals	25	targets	0.619	0.295	0.032	0.97	0.002	0.997	0.709
Source contributions	C3_cereals	26	targets	0.584	0.29	0.025	0.965	0	0.999	0.658
Source contributions	C3_cereals	27	targets	0.522	0.278	0.024	0.94	0.001	0.987	0.544
Source contributions	C3_cereals	28	targets	0.521	0.275	0.032	0.933	0.003	0.981	0.544
Source contributions	C3_cereals	29	targets	0.531	0.291	0.027	0.952	0	0.99	0.56
Source contributions	C3_cereals	30	targets	0.485	0.273	0.02	0.93	0.001	0.983	0.505
Source contributions	C3_cereals	31	targets	0.695	0.289	0.037	0.983	0.002	0.993	0.819
Source contributions	C3_cereals	32	targets	0.589	0.292	0.034	0.968	0.001	0.995	0.665
Source contributions	C3_cereals	33	targets	0.55	0.285	0.029	0.957	0.002	0.999	0.585
Source contributions	C3_cereals	34	targets	0.58	0.285	0.038	0.96	0	0.992	0.651
Source contributions	C3_cereals	35	targets	0.603	0.296	0.035	0.966	0.001	0.998	0.689
Source contributions	C3_cereals	36	targets	0.718	0.281	0.053	0.982	0.003	0.996	0.845
Source contributions	C3_cereals	37	targets	0.545	0.295	0.017	0.965	0	0.992	0.589
Source contributions	C3_cereals	38	targets	0.577	0.289	0.035	0.964	0	0.994	0.639
Source contributions	C3_cereals	39	targets	0.527	0.295	0.024	0.954	0.001	0.988	0.559
Source contributions	C3_cereals	40	targets	0.529	0.284	0.027	0.953	0	0.993	0.552
Source contributions	C3_cereals	41	targets	0.498	0.279	0.029	0.935	0.001	0.988	0.516
Source contributions	C3_cereals	42	targets	0.566	0.285	0.037	0.967	0.001	0.991	0.611
Source contributions	C3_cereals	43	targets	0.513	0.279	0.02	0.936	0	0.986	0.533
Source contributions	C3_cereals	44	targets	0.506	0.281	0.03	0.936	0	0.98	0.523
Source contributions	C3_cereals	45	targets	0.708	0.274	0.048	0.98	0.003	0.997	0.816
Source contributions	C3_cereals	46	targets	0.713	0.276	0.047	0.979	0.002	0.995	0.828
Source contributions	C3_cereals	47	targets	0.617	0.294	0.03	0.969	0	0.994	0.702
Source contributions	C3_cereals	48	targets	0.591	0.282	0.043	0.962	0	0.986	0.659
Source contributions	C3_cereals	49	targets	0.651	0.284	0.048	0.976	0.005	0.996	0.752
Source contributions	C3_cereals	50	targets	0.595	0.295	0.029	0.968	0	0.995	0.669
Source contributions	C3_cereals	51	targets	0.633	0.307	0.033	0.977	0.001	0.998	0.747
Source contributions	C3_cereals	52	targets	0.655	0.291	0.037	0.979	0.002	0.999	0.764
Source contributions	C3_cereals	53	targets	0.638	0.283	0.038	0.977	0.002	0.997	0.721
Source contributions	C3_cereals	54	targets	0.659	0.293	0.023	0.977	0	0.997	0.78
Source contributions	C3_cereals	55	targets	0.556	0.302	0.031	0.958	0.003	0.995	0.61
Source contributions	C3_cereals	56	targets	0.805	0.241	0.07	0.988	0.001	0.997	0.9
Source contributions	C3_cereals	57	targets	0.637	0.288	0.03	0.975	0.002	0.996	0.737
Source contributions	C3_cereals	58	targets	0.679	0.276	0.059	0.982	0.001	0.996	0.776
Source contributions	C3_cereals	59	targets	0.586	0.29	0.026	0.961	0.001	0.995	0.657
Source contributions	C3_cereals	60	targets	0.713	0.265	0.046	0.981	0.001	0.997	0.817
Source contributions	C3_cereals	61	targets	0.65	0.293	0.04	0.98	0.001	0.999	0.752
Source contributions	C3_cereals	62	targets	0.769	0.246	0.074	0.988	0	0.999	0.868
Source contributions	C3_cereals	63	targets	0.568	0.293	0.034	0.964	0	0.995	0.619
Source contributions	C3_cereals	64	targets	0.551	0.289	0.023	0.963	0	0.994	0.604
Source contributions	C3_cereals	65	targets	0.738	0.272	0.05	0.985	0.001	0.997	0.856
Source contributions	C3_cereals	66	targets	0.588	0.29	0.034	0.971	0.005	0.993	0.658
Source contributions	C3_cereals	67	targets	0.615	0.293	0.031	0.972	0.001	0.995	0.708
Source contributions	C3_cereals	68	targets	0.658	0.288	0.033	0.977	0.003	0.995	0.763
Source contributions	C3_cereals	69	targets	0.623	0.305	0.028	0.969	0.001	0.997	0.736
Source contributions	C3_cereals	70	targets	0.589	0.283	0.034	0.963	0	0.997	0.646
Source contributions	C3_cereals	71	targets	0.578	0.288	0.033	0.97	0.002	0.993	0.627
Source contributions	C3_cereals	72	targets	0.638	0.288	0.048	0.973	0.001	0.997	0.735
Source contributions	C3_cereals	73	targets	0.653	0.287	0.031	0.973	0	0.998	0.762
Source contributions	C3_cereals	74	targets	0.573	0.28	0.045	0.961	0.001	0.995	0.632
Source contributions	C3_cereals	75	targets	0.704	0.277	0.051	0.98	0.002	0.997	0.815
Source contributions	C3_cereals	76	targets	0.701	0.281	0.039	0.98	0.005	0.996	0.811
Source contributions	C3_cereals	77	targets	0.648	0.29	0.034	0.973	0	0.993	0.749
Source contributions	C3_cereals	78	targets	0.685	0.282	0.057	0.981	0.001	0.998	0.792
Source contributions	C3_cereals	79	targets	0.647	0.282	0.049	0.972	0.001	0.997	0.744
Source contributions	C3_cereals	80	targets	0.622	0.305	0.039	0.979	0.003	0.999	0.732
Source contributions	C3_cereals	81	targets	0.586	0.286	0.038	0.966	0.002	0.996	0.651
Source contributions	C3_cereals	82	targets	0.612	0.292	0.053	0.968	0.002	0.999	0.699
Source contributions	C3_cereals	83	targets	0.555	0.299	0.028	0.963	0.001	0.997	0.606
Source contributions	C3_cereals	84	targets	0.575	0.291	0.021	0.964	0	0.997	0.637
Source contributions	C3_cereals	85	targets	0.606	0.304	0.025	0.974	0	0.994	0.702
Source contributions	C3_cereals	86	targets	0.626	0.292	0.031	0.972	0	0.994	0.723
Source contributions	C3_cereals	87	targets	0.611	0.288	0.04	0.974	0	0.997	0.691
Source contributions	C3_cereals	88	targets	0.598	0.298	0.031	0.97	0.002	0.992	0.684
Source contributions	C3_cereals	89	targets	0.546	0.285	0.035	0.955	0.001	0.986	0.589
Source contributions	C3_cereals	90	targets	0.575	0.289	0.031	0.961	0.002	0.995	0.626
Source contributions	C3_cereals	91	targets	0.666	0.285	0.04	0.98	0.004	0.999	0.77
Source contributions	C3_cereals	92	targets	0.575	0.286	0.044	0.959	0.001	0.996	0.622
Source contributions	C3_cereals	93	targets	0.66	0.282	0.043	0.98	0.005	0.996	0.763
Source contributions	C3_cereals	94	targets	0.68	0.281	0.05	0.978	0.002	0.995	0.789
Source contributions	C3_cereals	95	targets	0.608	0.288	0.025	0.971	0.002	0.997	0.687
Source contributions	C3_cereals	96	targets	0.625	0.287	0.041	0.974	0	0.995	0.713
Source contributions	C3_cereals	97	targets	0.584	0.293	0.028	0.961	0	0.99	0.655
Source contributions	C3_cereals	98	targets	0.561	0.288	0.039	0.949	0.001	0.993	0.624
Source contributions	C3_cereals	99	targets	0.613	0.299	0.038	0.977	0.002	0.997	0.713
Source contributions	C3_cereals	100	targets	0.469	0.285	0.021	0.943	0	0.991	0.46
Source contributions	C3_cereals	101	targets	0.598	0.29	0.04	0.971	0.004	0.997	0.68
Source contributions	C3_cereals	102	targets	0.549	0.284	0.032	0.954	0	0.989	0.597
Source contributions	C3_cereals	103	targets	0.573	0.294	0.028	0.969	0	0.997	0.637
Source contributions	C3_cereals	104	targets	0.655	0.291	0.049	0.977	0.002	0.996	0.759
Source contributions	C3_cereals	105	targets	0.518	0.286	0.027	0.956	0.004	0.994	0.531
Source contributions	C3_cereals	106	targets	0.541	0.288	0.025	0.958	0	0.993	0.581
Source contributions	C3_cereals	107	targets	0.504	0.278	0.032	0.939	0.003	0.992	0.522
Source contributions	C3_cereals	108	targets	0.498	0.277	0.024	0.937	0.001	0.982	0.522
Source contributions	C3_cereals	109	targets	0.587	0.295	0.022	0.97	0	0.993	0.642
Source contributions	C3_cereals	110	targets	0.555	0.285	0.034	0.967	0.001	0.992	0.575
Source contributions	C3_cereals	111	targets	0.5	0.289	0.02	0.939	0.001	0.993	0.53
Source contributions	C3_cereals	112	targets	0.59	0.292	0.03	0.969	0.001	0.994	0.669
Source contributions	C3_cereals	113	targets	0.512	0.285	0.024	0.946	0.001	0.996	0.53
Source contributions	C3_cereals	114	targets	0.543	0.295	0.02	0.95	0	0.998	0.583
Source contributions	C3_cereals	115	targets	0.54	0.285	0.029	0.958	0.001	0.99	0.569
Source contributions	C3_cereals	116	targets	0.517	0.282	0.029	0.945	0.001	0.991	0.547
Source contributions	C3_cereals	117	targets	0.556	0.29	0.019	0.955	0.001	0.996	0.605
Source contributions	C3_cereals	118	targets	0.555	0.294	0.042	0.952	0.001	0.994	0.613
Source contributions	C3_cereals	119	targets	0.517	0.291	0.03	0.951	0.001	0.994	0.529
Source contributions	C3_cereals	120	targets	0.497	0.276	0.025	0.941	0	0.981	0.507
Source contributions	C3_cereals	121	targets	0.465	0.272	0.019	0.925	0.001	0.994	0.468
Source contributions	C3_cereals	122	targets	0.549	0.286	0.034	0.957	0.002	0.986	0.595
Source contributions	C3_cereals	123	targets	0.572	0.288	0.029	0.966	0.001	0.996	0.627
Source contributions	C3_cereals	124	targets	0.616	0.279	0.042	0.964	0.001	0.994	0.691
Source contributions	C3_cereals	125	targets	0.536	0.286	0.022	0.959	0	0.995	0.573
Source contributions	C3_cereals	126	targets	0.602	0.297	0.029	0.971	0.001	0.996	0.691
Source contributions	C3_cereals	127	targets	0.564	0.285	0.033	0.96	0	0.991	0.613
Source contributions	C3_cereals	128	targets	0.645	0.285	0.036	0.972	0.001	0.99	0.745
Source contributions	C3_cereals	129	targets	0.572	0.285	0.038	0.967	0	0.992	0.636
Source contributions	C3_cereals	130	targets	0.555	0.296	0.033	0.962	0.001	0.997	0.594
Source contributions	C3_cereals	131	targets	0.576	0.298	0.022	0.965	0	0.992	0.633
Source contributions	C3_cereals	132	targets	0.553	0.29	0.033	0.961	0	0.993	0.596
Source contributions	C3_cereals	133	targets	0.603	0.281	0.037	0.964	0.002	0.998	0.666
Source contributions	C3_cereals	134	targets	0.583	0.291	0.028	0.967	0.001	0.997	0.645
Source contributions	terr_animals	1	covariate	0.382	0.283	0.01	0.937	0	0.992	0.318
Source contributions	terr_animals	2	covariate	0.389	0.287	0.012	0.932	0	0.993	0.329
Source contributions	terr_animals	3	covariate	0.304	0.286	0.007	0.929	0	0.989	0.199
Source contributions	terr_animals	4	covariate	0.407	0.29	0.012	0.934	0	0.991	0.357
Source contributions	terr_animals	5	covariate	0.417	0.271	0.021	0.914	0	0.997	0.39
Source contributions	terr_animals	6	covariate	0.36	0.295	0.008	0.94	0	0.997	0.271
Source contributions	terr_animals	7	covariate	0.409	0.286	0.015	0.938	0	0.997	0.364
Source contributions	terr_animals	8	covariate	0.258	0.282	0.003	0.912	0	0.994	0.119
Source contributions	terr_animals	9	covariate	0.369	0.285	0.01	0.923	0	0.995	0.302
Source contributions	terr_animals	10	covariate	0.427	0.28	0.017	0.932	0	0.996	0.401
Source contributions	terr_animals	11	covariate	0.389	0.287	0.012	0.932	0	0.995	0.331
Source contributions	terr_animals	12	covariate	0.328	0.289	0.007	0.933	0	0.999	0.226
Source contributions	terr_animals	13	covariate	0.336	0.282	0.008	0.913	0	0.992	0.245
Source contributions	terr_animals	14	covariate	0.354	0.288	0.009	0.931	0	0.999	0.27
Source contributions	terr_animals	15	covariate	0.32	0.288	0.006	0.925	0.001	0.979	0.22
Source contributions	terr_animals	16	covariate	0.383	0.291	0.009	0.941	0.001	0.998	0.333
Source contributions	terr_animals	17	covariate	0.429	0.283	0.017	0.933	0	0.995	0.41
Source contributions	terr_animals	18	covariate	0.405	0.285	0.014	0.934	0	0.998	0.357
Source contributions	marine_fish	1	covariate	0.033	0.042	0.001	0.125	0	0.719	0.023
Source contributions	marine_fish	2	covariate	0.036	0.045	0.001	0.154	0	0.821	0.023
Source contributions	marine_fish	3	covariate	0.019	0.022	0	0.077	0	0.199	0.012
Source contributions	marine_fish	4	covariate	0.034	0.052	0.001	0.133	0	0.836	0.02
Source contributions	marine_fish	5	covariate	0.039	0.045	0.001	0.144	0	0.511	0.025
Source contributions	marine_fish	6	covariate	0.03	0.044	0.001	0.122	0	0.894	0.019
Source contributions	marine_fish	7	covariate	0.039	0.052	0.001	0.168	0	0.8	0.025
Source contributions	marine_fish	8	covariate	0.023	0.032	0	0.099	0	0.571	0.013
Source contributions	marine_fish	9	covariate	0.04	0.052	0.001	0.17	0	0.572	0.023
Source contributions	marine_fish	10	covariate	0.045	0.054	0.001	0.175	0	0.947	0.03
Source contributions	marine_fish	11	covariate	0.037	0.047	0.001	0.15	0	0.846	0.024
Source contributions	marine_fish	12	covariate	0.025	0.029	0.001	0.1	0	0.653	0.016
Source contributions	marine_fish	13	covariate	0.032	0.04	0.001	0.123	0	0.57	0.021
Source contributions	marine_fish	14	covariate	0.029	0.038	0.001	0.114	0	0.914	0.019
Source contributions	marine_fish	15	covariate	0.025	0.039	0.001	0.086	0	0.94	0.017
Source contributions	marine_fish	16	covariate	0.029	0.03	0.001	0.113	0	0.236	0.02
Source contributions	marine_fish	17	covariate	0.043	0.055	0.001	0.167	0	0.633	0.028
Source contributions	marine_fish	18	covariate	0.038	0.049	0.001	0.154	0	0.971	0.025
Source contributions	C3_cereals	1	covariate	0.585	0.287	0.035	0.969	0.001	0.997	0.65
Source contributions	C3_cereals	2	covariate	0.575	0.295	0.031	0.971	0	0.999	0.633
Source contributions	C3_cereals	3	covariate	0.678	0.29	0.032	0.98	0	0.998	0.786
Source contributions	C3_cereals	4	covariate	0.559	0.298	0.027	0.972	0	0.997	0.612
Source contributions	C3_cereals	5	covariate	0.544	0.276	0.032	0.949	0	0.995	0.577
Source contributions	C3_cereals	6	covariate	0.61	0.302	0.026	0.975	0	1	0.702
Source contributions	C3_cereals	7	covariate	0.552	0.294	0.03	0.962	0.001	0.999	0.6
Source contributions	C3_cereals	8	covariate	0.719	0.292	0.052	0.991	0	0.999	0.857
Source contributions	C3_cereals	9	covariate	0.591	0.296	0.033	0.973	0	0.995	0.666
Source contributions	C3_cereals	10	covariate	0.528	0.286	0.027	0.952	0	0.999	0.556
Source contributions	C3_cereals	11	covariate	0.574	0.294	0.03	0.968	0	0.999	0.633
Source contributions	C3_cereals	12	covariate	0.647	0.294	0.037	0.978	0	0.999	0.752
Source contributions	C3_cereals	13	covariate	0.632	0.287	0.041	0.976	0.001	0.996	0.718
Source contributions	C3_cereals	14	covariate	0.617	0.293	0.035	0.974	0	0.999	0.704
Source contributions	C3_cereals	15	covariate	0.655	0.291	0.049	0.977	0.002	0.996	0.759
Source contributions	C3_cereals	16	covariate	0.587	0.295	0.022	0.97	0	0.993	0.642
Source contributions	C3_cereals	17	covariate	0.528	0.288	0.026	0.956	0.001	0.993	0.55
Source contributions	C3_cereals	18	covariate	0.557	0.29	0.029	0.961	0	0.998	0.607
Component contributions	protein	1	targets	0.265	0.076	0.165	0.44	0.092	0.627	0.249
Component contributions	protein	2	targets	0.258	0.077	0.165	0.443	0.109	0.572	0.234
Component contributions	protein	3	targets	0.267	0.079	0.168	0.447	0.145	0.579	0.247
Component contributions	protein	4	targets	0.256	0.075	0.166	0.435	0.151	0.514	0.237
Component contributions	protein	5	targets	0.205	0.06	0.154	0.389	0.108	0.486	0.184
Component contributions	protein	6	targets	0.257	0.076	0.164	0.442	0.148	0.6	0.236
Component contributions	protein	7	targets	0.281	0.079	0.169	0.454	0.128	0.695	0.268
Component contributions	protein	8	targets	0.223	0.069	0.157	0.407	0.135	0.506	0.198
Component contributions	protein	9	targets	0.254	0.079	0.161	0.43	0.104	0.696	0.235
Component contributions	protein	10	targets	0.263	0.078	0.166	0.455	0.116	0.551	0.242
Component contributions	protein	11	targets	0.257	0.082	0.164	0.459	0.12	0.616	0.234
Component contributions	protein	12	targets	0.222	0.071	0.157	0.416	0.147	0.732	0.195
Component contributions	protein	13	targets	0.243	0.076	0.161	0.428	0.07	0.685	0.214
Component contributions	protein	14	targets	0.257	0.079	0.162	0.433	0.065	0.526	0.235
Component contributions	protein	15	targets	0.248	0.077	0.161	0.435	0.139	0.693	0.222
Component contributions	protein	16	targets	0.268	0.08	0.165	0.458	0.118	0.552	0.25
Component contributions	protein	17	targets	0.276	0.083	0.169	0.481	0.141	0.68	0.257
Component contributions	protein	18	targets	0.249	0.079	0.162	0.44	0.067	0.555	0.222
Component contributions	protein	19	targets	0.26	0.075	0.165	0.433	0.136	0.531	0.241
Component contributions	protein	20	targets	0.175	0.031	0.152	0.278	0.103	0.405	0.168
Component contributions	protein	21	targets	0.283	0.078	0.175	0.452	0.134	0.593	0.266
Component contributions	protein	22	targets	0.221	0.067	0.157	0.393	0.092	0.545	0.194
Component contributions	protein	23	targets	0.283	0.084	0.172	0.464	0.112	0.679	0.267
Component contributions	protein	24	targets	0.283	0.079	0.173	0.45	0.112	0.653	0.27
Component contributions	protein	25	targets	0.238	0.072	0.16	0.407	0.136	0.557	0.212
Component contributions	protein	26	targets	0.25	0.075	0.162	0.43	0.114	0.776	0.23
Component contributions	protein	27	targets	0.272	0.079	0.169	0.461	0.147	0.653	0.255
Component contributions	protein	28	targets	0.272	0.077	0.171	0.448	0.144	0.637	0.257
Component contributions	protein	29	targets	0.265	0.08	0.165	0.448	0.126	0.667	0.247
Component contributions	protein	30	targets	0.287	0.084	0.172	0.467	0.144	0.703	0.27
Component contributions	protein	31	targets	0.221	0.068	0.158	0.417	0.105	0.505	0.193
Component contributions	protein	32	targets	0.25	0.077	0.162	0.431	0.125	0.636	0.224
Component contributions	protein	33	targets	0.26	0.075	0.165	0.433	0.121	0.529	0.242
Component contributions	protein	34	targets	0.253	0.076	0.162	0.441	0.098	0.704	0.231
Component contributions	protein	35	targets	0.246	0.075	0.161	0.43	0.138	0.52	0.221
Component contributions	protein	36	targets	0.218	0.067	0.157	0.405	0.151	0.479	0.191
Component contributions	protein	37	targets	0.262	0.08	0.164	0.447	0.144	0.578	0.239
Component contributions	protein	38	targets	0.254	0.075	0.163	0.43	0.142	0.513	0.231
Component contributions	protein	39	targets	0.268	0.079	0.168	0.454	0.147	0.617	0.249
Component contributions	protein	40	targets	0.267	0.078	0.166	0.443	0.142	0.661	0.25
Component contributions	protein	41	targets	0.278	0.079	0.17	0.45	0.154	0.555	0.263
Component contributions	protein	42	targets	0.257	0.075	0.162	0.425	0.155	0.665	0.238
Component contributions	protein	43	targets	0.275	0.076	0.172	0.451	0.155	0.576	0.261
Component contributions	protein	44	targets	0.277	0.08	0.171	0.453	0.109	0.581	0.26
Component contributions	protein	45	targets	0.219	0.068	0.157	0.412	0.131	0.546	0.193
Component contributions	protein	46	targets	0.22	0.069	0.158	0.412	0.095	0.52	0.193
Component contributions	protein	47	targets	0.241	0.073	0.159	0.426	0.123	0.517	0.217
Component contributions	protein	48	targets	0.251	0.073	0.163	0.422	0.147	0.605	0.23
Component contributions	protein	49	targets	0.23	0.068	0.159	0.414	0.114	0.543	0.206
Component contributions	protein	50	targets	0.248	0.077	0.162	0.433	0.132	0.624	0.221
Component contributions	protein	51	targets	0.235	0.076	0.158	0.427	0.109	0.501	0.205
Component contributions	protein	52	targets	0.23	0.069	0.159	0.402	0.131	0.501	0.203
Component contributions	protein	53	targets	0.238	0.074	0.158	0.425	0.11	0.529	0.212
Component contributions	protein	54	targets	0.23	0.072	0.158	0.419	0.136	0.529	0.201
Component contributions	protein	55	targets	0.254	0.076	0.161	0.423	0.112	0.494	0.236
Component contributions	protein	56	targets	0.197	0.056	0.155	0.381	0.123	0.466	0.177
Component contributions	protein	57	targets	0.238	0.073	0.16	0.42	0.101	0.55	0.21
Component contributions	protein	58	targets	0.226	0.067	0.157	0.399	0.135	0.502	0.202
Component contributions	protein	59	targets	0.256	0.078	0.166	0.44	0.116	0.545	0.235
Component contributions	protein	60	targets	0.217	0.063	0.158	0.391	0.144	0.546	0.195
Component contributions	protein	61	targets	0.233	0.073	0.157	0.409	0.134	0.565	0.204
Component contributions	protein	62	targets	0.205	0.059	0.156	0.386	0.149	0.521	0.184
Component contributions	protein	63	targets	0.256	0.081	0.161	0.439	0.121	0.666	0.235
Component contributions	protein	64	targets	0.261	0.082	0.162	0.459	0.081	0.706	0.239
Component contributions	protein	65	targets	0.212	0.064	0.157	0.397	0.131	0.476	0.188
Component contributions	protein	66	targets	0.25	0.077	0.162	0.428	0.13	0.651	0.225
Component contributions	protein	67	targets	0.241	0.072	0.16	0.419	0.153	0.518	0.216
Component contributions	protein	68	targets	0.232	0.071	0.16	0.408	0.129	0.535	0.206
Component contributions	protein	69	targets	0.239	0.075	0.16	0.418	0.114	0.743	0.211
Component contributions	protein	70	targets	0.249	0.074	0.162	0.426	0.112	0.534	0.228
Component contributions	protein	71	targets	0.252	0.075	0.162	0.432	0.125	0.569	0.231
Component contributions	protein	72	targets	0.237	0.074	0.16	0.433	0.123	0.532	0.209
Component contributions	protein	73	targets	0.232	0.07	0.16	0.409	0.116	0.533	0.206
Component contributions	protein	74	targets	0.253	0.073	0.161	0.428	0.122	0.739	0.237
Component contributions	protein	75	targets	0.221	0.067	0.158	0.397	0.129	0.512	0.195
Component contributions	protein	76	targets	0.22	0.068	0.156	0.397	0.128	0.659	0.193
Component contributions	protein	77	targets	0.235	0.072	0.161	0.416	0.139	0.627	0.21
Component contributions	protein	78	targets	0.226	0.07	0.16	0.408	0.145	0.551	0.199
Component contributions	protein	79	targets	0.236	0.071	0.16	0.41	0.099	0.518	0.211
Component contributions	protein	80	targets	0.238	0.077	0.159	0.427	0.109	0.543	0.209
Component contributions	protein	81	targets	0.252	0.075	0.163	0.428	0.139	0.617	0.23
Component contributions	protein	82	targets	0.244	0.077	0.16	0.434	0.129	0.653	0.215
Component contributions	protein	83	targets	0.258	0.077	0.164	0.431	0.132	0.62	0.239
Component contributions	protein	84	targets	0.25	0.073	0.162	0.432	0.15	0.511	0.229
Component contributions	protein	85	targets	0.245	0.078	0.16	0.437	0.122	0.571	0.216
Component contributions	protein	86	targets	0.239	0.072	0.16	0.421	0.123	0.6	0.214
Component contributions	protein	87	targets	0.246	0.074	0.161	0.428	0.129	0.594	0.221
Component contributions	protein	88	targets	0.246	0.076	0.161	0.423	0.133	0.637	0.22
Component contributions	protein	89	targets	0.262	0.077	0.165	0.449	0.125	0.544	0.24
Component contributions	protein	90	targets	0.251	0.075	0.16	0.432	0.127	0.612	0.23
Component contributions	protein	91	targets	0.229	0.069	0.158	0.419	0.143	0.51	0.203
Component contributions	protein	92	targets	0.255	0.076	0.165	0.432	0.142	0.597	0.234
Component contributions	protein	93	targets	0.229	0.069	0.156	0.406	0.085	0.488	0.205
Component contributions	protein	94	targets	0.226	0.069	0.159	0.41	0.135	0.573	0.199
Component contributions	protein	95	targets	0.246	0.077	0.163	0.435	0.14	0.69	0.223
Component contributions	protein	96	targets	0.242	0.074	0.161	0.425	0.131	0.563	0.218
Component contributions	protein	97	targets	0.252	0.075	0.163	0.435	0.132	0.562	0.233
Component contributions	protein	98	targets	0.258	0.078	0.164	0.443	0.143	0.653	0.238
Component contributions	protein	99	targets	0.24	0.073	0.159	0.417	0.138	0.599	0.216
Component contributions	protein	100	targets	0.282	0.081	0.172	0.458	0.136	0.582	0.267
Component contributions	protein	101	targets	0.249	0.076	0.163	0.429	0.116	0.589	0.224
Component contributions	protein	102	targets	0.265	0.078	0.166	0.447	0.14	0.517	0.243
Component contributions	protein	103	targets	0.254	0.076	0.162	0.42	0.143	0.67	0.231
Component contributions	protein	104	targets	0.233	0.074	0.16	0.417	0.115	0.785	0.206
Component contributions	protein	105	targets	0.271	0.08	0.165	0.444	0.122	0.6	0.25
Component contributions	protein	106	targets	0.266	0.076	0.164	0.434	0.121	0.528	0.249
Component contributions	protein	107	targets	0.275	0.076	0.169	0.439	0.15	0.539	0.259
Component contributions	protein	108	targets	0.277	0.08	0.168	0.463	0.137	0.577	0.262
Component contributions	protein	109	targets	0.248	0.076	0.16	0.442	0.131	0.528	0.227
Component contributions	protein	110	targets	0.26	0.078	0.162	0.444	0.144	0.659	0.24
Component contributions	protein	111	targets	0.275	0.082	0.169	0.457	0.113	0.633	0.256
Component contributions	protein	112	targets	0.247	0.075	0.159	0.425	0.128	0.549	0.222
Component contributions	protein	113	targets	0.274	0.079	0.17	0.455	0.14	0.594	0.26
Component contributions	protein	114	targets	0.262	0.079	0.166	0.434	0.124	0.592	0.24
Component contributions	protein	115	targets	0.262	0.075	0.165	0.43	0.125	0.673	0.242
Component contributions	protein	116	targets	0.27	0.08	0.169	0.447	0.147	0.731	0.254
Component contributions	protein	117	targets	0.256	0.076	0.164	0.438	0.11	0.777	0.237
Component contributions	protein	118	targets	0.261	0.078	0.164	0.439	0.129	0.565	0.241
Component contributions	protein	119	targets	0.268	0.078	0.163	0.43	0.119	0.568	0.253
Component contributions	protein	120	targets	0.276	0.079	0.168	0.443	0.129	0.753	0.26
Component contributions	protein	121	targets	0.291	0.08	0.173	0.48	0.15	0.561	0.279
Component contributions	protein	122	targets	0.263	0.079	0.167	0.449	0.128	0.727	0.243
Component contributions	protein	123	targets	0.255	0.077	0.163	0.43	0.126	0.609	0.232
Component contributions	protein	124	targets	0.244	0.072	0.164	0.422	0.111	0.585	0.221
Component contributions	protein	125	targets	0.266	0.08	0.165	0.455	0.135	0.574	0.247
Component contributions	protein	126	targets	0.242	0.071	0.161	0.41	0.144	0.518	0.218
Component contributions	protein	127	targets	0.255	0.073	0.165	0.419	0.146	0.535	0.236
Component contributions	protein	128	targets	0.232	0.069	0.159	0.419	0.104	0.492	0.207
Component contributions	protein	129	targets	0.254	0.076	0.161	0.435	0.104	0.636	0.233
Component contributions	protein	130	targets	0.258	0.078	0.161	0.439	0.11	0.533	0.238
Component contributions	protein	131	targets	0.25	0.076	0.162	0.424	0.142	0.543	0.227
Component contributions	protein	132	targets	0.258	0.075	0.166	0.437	0.095	0.544	0.239
Component contributions	protein	133	targets	0.249	0.072	0.163	0.418	0.118	0.574	0.226
Component contributions	protein	134	targets	0.248	0.073	0.162	0.422	0.097	0.568	0.226
Component contributions	carbs/lipid	1	targets	0.735	0.076	0.56	0.835	0.373	0.908	0.751
Component contributions	carbs/lipid	2	targets	0.742	0.077	0.557	0.835	0.428	0.891	0.766
Component contributions	carbs/lipid	3	targets	0.733	0.079	0.553	0.832	0.421	0.855	0.753
Component contributions	carbs/lipid	4	targets	0.744	0.075	0.565	0.834	0.486	0.849	0.763
Component contributions	carbs/lipid	5	targets	0.795	0.06	0.611	0.846	0.514	0.892	0.816
Component contributions	carbs/lipid	6	targets	0.743	0.076	0.558	0.836	0.4	0.852	0.764
Component contributions	carbs/lipid	7	targets	0.719	0.079	0.546	0.831	0.305	0.872	0.732
Component contributions	carbs/lipid	8	targets	0.777	0.069	0.593	0.843	0.494	0.865	0.802
Component contributions	carbs/lipid	9	targets	0.746	0.079	0.57	0.839	0.304	0.896	0.765
Component contributions	carbs/lipid	10	targets	0.737	0.078	0.545	0.834	0.449	0.884	0.758
Component contributions	carbs/lipid	11	targets	0.743	0.082	0.541	0.836	0.384	0.88	0.766
Component contributions	carbs/lipid	12	targets	0.778	0.071	0.584	0.843	0.268	0.853	0.805
Component contributions	carbs/lipid	13	targets	0.757	0.076	0.572	0.839	0.315	0.93	0.786
Component contributions	carbs/lipid	14	targets	0.743	0.079	0.567	0.838	0.474	0.935	0.765
Component contributions	carbs/lipid	15	targets	0.752	0.077	0.565	0.839	0.307	0.861	0.778
Component contributions	carbs/lipid	16	targets	0.732	0.08	0.542	0.835	0.448	0.882	0.75
Component contributions	carbs/lipid	17	targets	0.724	0.083	0.519	0.831	0.32	0.859	0.743
Component contributions	carbs/lipid	18	targets	0.751	0.079	0.56	0.838	0.445	0.933	0.778
Component contributions	carbs/lipid	19	targets	0.74	0.075	0.567	0.835	0.469	0.864	0.759
Component contributions	carbs/lipid	20	targets	0.825	0.031	0.722	0.848	0.595	0.897	0.832
Component contributions	carbs/lipid	21	targets	0.717	0.078	0.548	0.825	0.407	0.866	0.734
Component contributions	carbs/lipid	22	targets	0.779	0.067	0.607	0.843	0.455	0.908	0.806
Component contributions	carbs/lipid	23	targets	0.717	0.084	0.536	0.828	0.321	0.888	0.733
Component contributions	carbs/lipid	24	targets	0.717	0.079	0.55	0.827	0.347	0.888	0.73
Component contributions	carbs/lipid	25	targets	0.762	0.072	0.593	0.84	0.443	0.864	0.788
Component contributions	carbs/lipid	26	targets	0.75	0.075	0.57	0.838	0.224	0.886	0.77
Component contributions	carbs/lipid	27	targets	0.728	0.079	0.539	0.831	0.347	0.853	0.745
Component contributions	carbs/lipid	28	targets	0.728	0.077	0.552	0.829	0.363	0.856	0.743
Component contributions	carbs/lipid	29	targets	0.735	0.08	0.552	0.835	0.333	0.874	0.753
Component contributions	carbs/lipid	30	targets	0.713	0.084	0.533	0.828	0.297	0.856	0.73
Component contributions	carbs/lipid	31	targets	0.779	0.068	0.583	0.842	0.495	0.895	0.807
Component contributions	carbs/lipid	32	targets	0.75	0.077	0.569	0.838	0.364	0.875	0.776
Component contributions	carbs/lipid	33	targets	0.74	0.075	0.567	0.835	0.471	0.879	0.758
Component contributions	carbs/lipid	34	targets	0.747	0.076	0.559	0.838	0.296	0.902	0.769
Component contributions	carbs/lipid	35	targets	0.754	0.075	0.57	0.839	0.48	0.862	0.779
Component contributions	carbs/lipid	36	targets	0.782	0.067	0.595	0.843	0.521	0.849	0.809
Component contributions	carbs/lipid	37	targets	0.738	0.08	0.553	0.836	0.422	0.856	0.761
Component contributions	carbs/lipid	38	targets	0.746	0.075	0.57	0.837	0.487	0.858	0.769
Component contributions	carbs/lipid	39	targets	0.732	0.079	0.546	0.832	0.383	0.853	0.751
Component contributions	carbs/lipid	40	targets	0.733	0.078	0.557	0.834	0.339	0.858	0.75
Component contributions	carbs/lipid	41	targets	0.722	0.079	0.55	0.83	0.445	0.846	0.737
Component contributions	carbs/lipid	42	targets	0.743	0.075	0.575	0.838	0.335	0.845	0.762
Component contributions	carbs/lipid	43	targets	0.725	0.076	0.549	0.828	0.424	0.845	0.739
Component contributions	carbs/lipid	44	targets	0.723	0.08	0.547	0.829	0.419	0.891	0.74
Component contributions	carbs/lipid	45	targets	0.781	0.068	0.588	0.843	0.454	0.869	0.807
Component contributions	carbs/lipid	46	targets	0.78	0.069	0.588	0.842	0.48	0.905	0.807
Component contributions	carbs/lipid	47	targets	0.759	0.073	0.574	0.841	0.483	0.877	0.783
Component contributions	carbs/lipid	48	targets	0.749	0.073	0.578	0.837	0.395	0.853	0.77
Component contributions	carbs/lipid	49	targets	0.77	0.068	0.586	0.841	0.457	0.886	0.794
Component contributions	carbs/lipid	50	targets	0.752	0.077	0.567	0.838	0.376	0.868	0.779
Component contributions	carbs/lipid	51	targets	0.765	0.076	0.573	0.842	0.499	0.891	0.795
Component contributions	carbs/lipid	52	targets	0.77	0.069	0.598	0.841	0.499	0.869	0.797
Component contributions	carbs/lipid	53	targets	0.762	0.074	0.575	0.842	0.471	0.89	0.788
Component contributions	carbs/lipid	54	targets	0.77	0.072	0.581	0.842	0.471	0.864	0.799
Component contributions	carbs/lipid	55	targets	0.746	0.076	0.577	0.839	0.506	0.888	0.764
Component contributions	carbs/lipid	56	targets	0.803	0.056	0.619	0.845	0.534	0.877	0.823
Component contributions	carbs/lipid	57	targets	0.762	0.073	0.58	0.84	0.45	0.899	0.79
Component contributions	carbs/lipid	58	targets	0.774	0.067	0.601	0.843	0.498	0.865	0.798
Component contributions	carbs/lipid	59	targets	0.744	0.078	0.56	0.834	0.455	0.884	0.765
Component contributions	carbs/lipid	60	targets	0.783	0.063	0.609	0.842	0.454	0.856	0.805
Component contributions	carbs/lipid	61	targets	0.767	0.073	0.591	0.843	0.435	0.866	0.796
Component contributions	carbs/lipid	62	targets	0.795	0.059	0.614	0.844	0.479	0.851	0.816
Component contributions	carbs/lipid	63	targets	0.744	0.081	0.561	0.839	0.334	0.879	0.765
Component contributions	carbs/lipid	64	targets	0.739	0.082	0.541	0.838	0.294	0.919	0.761
Component contributions	carbs/lipid	65	targets	0.788	0.064	0.603	0.843	0.524	0.869	0.812
Component contributions	carbs/lipid	66	targets	0.75	0.077	0.572	0.838	0.349	0.87	0.775
Component contributions	carbs/lipid	67	targets	0.759	0.072	0.581	0.84	0.482	0.847	0.784
Component contributions	carbs/lipid	68	targets	0.768	0.071	0.592	0.84	0.465	0.871	0.794
Component contributions	carbs/lipid	69	targets	0.761	0.075	0.582	0.84	0.257	0.886	0.789
Component contributions	carbs/lipid	70	targets	0.751	0.074	0.574	0.838	0.466	0.888	0.772
Component contributions	carbs/lipid	71	targets	0.748	0.075	0.568	0.838	0.431	0.875	0.769
Component contributions	carbs/lipid	72	targets	0.763	0.074	0.567	0.84	0.468	0.877	0.791
Component contributions	carbs/lipid	73	targets	0.768	0.07	0.591	0.84	0.467	0.884	0.794
Component contributions	carbs/lipid	74	targets	0.747	0.073	0.572	0.839	0.261	0.878	0.763
Component contributions	carbs/lipid	75	targets	0.779	0.067	0.603	0.842	0.488	0.871	0.805
Component contributions	carbs/lipid	76	targets	0.78	0.068	0.603	0.844	0.341	0.872	0.807
Component contributions	carbs/lipid	77	targets	0.765	0.072	0.584	0.839	0.373	0.861	0.79
Component contributions	carbs/lipid	78	targets	0.774	0.07	0.592	0.84	0.449	0.855	0.801
Component contributions	carbs/lipid	79	targets	0.764	0.071	0.59	0.84	0.482	0.901	0.789
Component contributions	carbs/lipid	80	targets	0.762	0.077	0.573	0.841	0.457	0.891	0.791
Component contributions	carbs/lipid	81	targets	0.748	0.075	0.572	0.837	0.383	0.861	0.77
Component contributions	carbs/lipid	82	targets	0.756	0.077	0.566	0.84	0.347	0.871	0.785
Component contributions	carbs/lipid	83	targets	0.742	0.077	0.569	0.836	0.38	0.868	0.761
Component contributions	carbs/lipid	84	targets	0.75	0.073	0.568	0.838	0.489	0.85	0.771
Component contributions	carbs/lipid	85	targets	0.755	0.078	0.563	0.84	0.429	0.878	0.784
Component contributions	carbs/lipid	86	targets	0.761	0.072	0.579	0.84	0.4	0.877	0.786
Component contributions	carbs/lipid	87	targets	0.754	0.074	0.572	0.839	0.406	0.871	0.779
Component contributions	carbs/lipid	88	targets	0.754	0.076	0.577	0.839	0.363	0.867	0.78
Component contributions	carbs/lipid	89	targets	0.738	0.077	0.551	0.835	0.456	0.875	0.76
Component contributions	carbs/lipid	90	targets	0.749	0.075	0.568	0.84	0.388	0.873	0.77
Component contributions	carbs/lipid	91	targets	0.771	0.069	0.581	0.842	0.49	0.857	0.797
Component contributions	carbs/lipid	92	targets	0.745	0.076	0.568	0.835	0.403	0.858	0.766
Component contributions	carbs/lipid	93	targets	0.771	0.069	0.594	0.844	0.512	0.915	0.795
Component contributions	carbs/lipid	94	targets	0.774	0.069	0.59	0.841	0.427	0.865	0.801
Component contributions	carbs/lipid	95	targets	0.754	0.077	0.565	0.837	0.31	0.86	0.777
Component contributions	carbs/lipid	96	targets	0.758	0.074	0.575	0.839	0.437	0.869	0.782
Component contributions	carbs/lipid	97	targets	0.748	0.075	0.565	0.837	0.438	0.868	0.767
Component contributions	carbs/lipid	98	targets	0.742	0.078	0.557	0.836	0.347	0.857	0.762
Component contributions	carbs/lipid	99	targets	0.76	0.073	0.583	0.841	0.401	0.862	0.784
Component contributions	carbs/lipid	100	targets	0.718	0.081	0.542	0.828	0.418	0.864	0.733
Component contributions	carbs/lipid	101	targets	0.751	0.076	0.571	0.837	0.411	0.884	0.776
Component contributions	carbs/lipid	102	targets	0.735	0.078	0.553	0.834	0.483	0.86	0.757
Component contributions	carbs/lipid	103	targets	0.746	0.076	0.58	0.838	0.33	0.857	0.769
Component contributions	carbs/lipid	104	targets	0.767	0.074	0.583	0.84	0.215	0.885	0.794
Component contributions	carbs/lipid	105	targets	0.729	0.08	0.556	0.835	0.4	0.878	0.75
Component contributions	carbs/lipid	106	targets	0.734	0.076	0.566	0.836	0.472	0.879	0.751
Component contributions	carbs/lipid	107	targets	0.725	0.076	0.561	0.831	0.461	0.85	0.741
Component contributions	carbs/lipid	108	targets	0.723	0.08	0.537	0.832	0.423	0.863	0.738
Component contributions	carbs/lipid	109	targets	0.752	0.076	0.558	0.84	0.472	0.869	0.773
Component contributions	carbs/lipid	110	targets	0.74	0.078	0.556	0.838	0.341	0.856	0.76
Component contributions	carbs/lipid	111	targets	0.725	0.082	0.543	0.831	0.367	0.887	0.744
Component contributions	carbs/lipid	112	targets	0.753	0.075	0.575	0.841	0.451	0.872	0.778
Component contributions	carbs/lipid	113	targets	0.726	0.079	0.545	0.83	0.406	0.86	0.74
Component contributions	carbs/lipid	114	targets	0.738	0.079	0.566	0.834	0.408	0.876	0.76
Component contributions	carbs/lipid	115	targets	0.738	0.075	0.57	0.835	0.327	0.875	0.758
Component contributions	carbs/lipid	116	targets	0.73	0.08	0.553	0.831	0.269	0.853	0.746
Component contributions	carbs/lipid	117	targets	0.744	0.076	0.562	0.836	0.223	0.89	0.763
Component contributions	carbs/lipid	118	targets	0.739	0.078	0.561	0.836	0.435	0.871	0.759
Component contributions	carbs/lipid	119	targets	0.732	0.078	0.57	0.837	0.432	0.881	0.747
Component contributions	carbs/lipid	120	targets	0.724	0.079	0.557	0.832	0.247	0.871	0.74
Component contributions	carbs/lipid	121	targets	0.709	0.08	0.52	0.827	0.439	0.85	0.721
Component contributions	carbs/lipid	122	targets	0.737	0.079	0.551	0.833	0.273	0.872	0.757
Component contributions	carbs/lipid	123	targets	0.745	0.077	0.57	0.837	0.391	0.874	0.768
Component contributions	carbs/lipid	124	targets	0.756	0.072	0.578	0.836	0.415	0.889	0.779
Component contributions	carbs/lipid	125	targets	0.734	0.08	0.545	0.835	0.426	0.865	0.753
Component contributions	carbs/lipid	126	targets	0.758	0.071	0.59	0.839	0.482	0.856	0.782
Component contributions	carbs/lipid	127	targets	0.745	0.073	0.581	0.835	0.465	0.854	0.764
Component contributions	carbs/lipid	128	targets	0.768	0.069	0.581	0.841	0.508	0.896	0.793
Component contributions	carbs/lipid	129	targets	0.746	0.076	0.565	0.839	0.364	0.896	0.767
Component contributions	carbs/lipid	130	targets	0.742	0.078	0.561	0.839	0.467	0.89	0.762
Component contributions	carbs/lipid	131	targets	0.75	0.076	0.576	0.838	0.457	0.858	0.773
Component contributions	carbs/lipid	132	targets	0.742	0.075	0.563	0.834	0.456	0.905	0.761
Component contributions	carbs/lipid	133	targets	0.751	0.072	0.582	0.837	0.426	0.882	0.774
Component contributions	carbs/lipid	134	targets	0.752	0.073	0.578	0.838	0.432	0.903	0.774
Component contributions	protein	1	covariate	0.252	0.076	0.162	0.431	0.092	0.627	0.229
Component contributions	protein	2	covariate	0.254	0.078	0.161	0.439	0.108	0.695	0.231
Component contributions	protein	3	covariate	0.223	0.069	0.157	0.407	0.135	0.506	0.198
Component contributions	protein	4	covariate	0.254	0.079	0.161	0.43	0.104	0.696	0.235
Component contributions	protein	5	covariate	0.263	0.078	0.166	0.455	0.116	0.551	0.242
Component contributions	protein	6	covariate	0.245	0.078	0.16	0.433	0.065	0.732	0.218
Component contributions	protein	7	covariate	0.261	0.081	0.163	0.453	0.067	0.693	0.239
Component contributions	protein	8	covariate	0.218	0.071	0.155	0.405	0.103	0.531	0.185
Component contributions	protein	9	covariate	0.252	0.079	0.16	0.43	0.092	0.593	0.227
Component contributions	protein	10	covariate	0.268	0.079	0.166	0.448	0.112	0.776	0.251
Component contributions	protein	11	covariate	0.256	0.079	0.161	0.443	0.098	0.704	0.233
Component contributions	protein	12	covariate	0.234	0.073	0.158	0.42	0.095	0.624	0.206
Component contributions	protein	13	covariate	0.241	0.074	0.159	0.43	0.116	0.545	0.215
Component contributions	protein	14	covariate	0.242	0.075	0.16	0.427	0.081	0.743	0.217
Component contributions	protein	15	covariate	0.233	0.074	0.16	0.417	0.115	0.785	0.206
Component contributions	protein	16	covariate	0.248	0.076	0.16	0.442	0.131	0.528	0.227
Component contributions	protein	17	covariate	0.268	0.08	0.163	0.453	0.113	0.659	0.248
Component contributions	protein	18	covariate	0.258	0.077	0.163	0.437	0.095	0.777	0.238
Component contributions	carbs/lipid	1	covariate	0.748	0.076	0.569	0.838	0.373	0.908	0.771
Component contributions	carbs/lipid	2	covariate	0.746	0.078	0.561	0.839	0.305	0.892	0.769
Component contributions	carbs/lipid	3	covariate	0.777	0.069	0.593	0.843	0.494	0.865	0.802
Component contributions	carbs/lipid	4	covariate	0.746	0.079	0.57	0.839	0.304	0.896	0.765
Component contributions	carbs/lipid	5	covariate	0.737	0.078	0.545	0.834	0.449	0.884	0.758
Component contributions	carbs/lipid	6	covariate	0.755	0.078	0.567	0.84	0.268	0.935	0.782
Component contributions	carbs/lipid	7	covariate	0.739	0.081	0.547	0.837	0.307	0.933	0.761
Component contributions	carbs/lipid	8	covariate	0.782	0.071	0.595	0.845	0.469	0.897	0.815
Component contributions	carbs/lipid	9	covariate	0.748	0.079	0.57	0.84	0.407	0.908	0.773
Component contributions	carbs/lipid	10	covariate	0.732	0.079	0.552	0.834	0.224	0.888	0.749
Component contributions	carbs/lipid	11	covariate	0.744	0.079	0.557	0.839	0.296	0.902	0.767
Component contributions	carbs/lipid	12	covariate	0.766	0.073	0.58	0.842	0.376	0.905	0.794
Component contributions	carbs/lipid	13	covariate	0.759	0.074	0.57	0.841	0.455	0.884	0.785
Component contributions	carbs/lipid	14	covariate	0.758	0.075	0.573	0.84	0.257	0.919	0.783
Component contributions	carbs/lipid	15	covariate	0.767	0.074	0.583	0.84	0.215	0.885	0.794
Component contributions	carbs/lipid	16	covariate	0.752	0.076	0.558	0.84	0.472	0.869	0.773
Component contributions	carbs/lipid	17	covariate	0.732	0.08	0.547	0.837	0.341	0.887	0.752
Component contributions	carbs/lipid	18	covariate	0.742	0.077	0.563	0.837	0.223	0.905	0.762
Source contributions d13C	d13C.terr_animals	1	targets	0.482	0.27	0.024	0.941	0	0.988	0.477
Source contributions d13C	d13C.terr_animals	2	targets	0.458	0.278	0.031	0.923	0.004	0.988	0.446
Source contributions d13C	d13C.terr_animals	3	targets	0.485	0.271	0.021	0.934	0.005	0.991	0.484
Source contributions d13C	d13C.terr_animals	4	targets	0.47	0.274	0.029	0.943	0.003	0.991	0.459
Source contributions d13C	d13C.terr_animals	5	targets	0.269	0.264	0.007	0.924	0	0.991	0.173
Source contributions d13C	d13C.terr_animals	6	targets	0.456	0.276	0.026	0.934	0.001	0.993	0.444
Source contributions d13C	d13C.terr_animals	7	targets	0.511	0.264	0.032	0.943	0.004	0.986	0.526
Source contributions d13C	d13C.terr_animals	8	targets	0.358	0.289	0.01	0.937	0.001	0.984	0.284
Source contributions d13C	d13C.terr_animals	9	targets	0.461	0.287	0.017	0.935	0.001	0.989	0.443
Source contributions d13C	d13C.terr_animals	10	targets	0.475	0.264	0.03	0.905	0	0.996	0.472
Source contributions d13C	d13C.terr_animals	11	targets	0.453	0.287	0.022	0.938	0	0.99	0.418
Source contributions d13C	d13C.terr_animals	12	targets	0.326	0.286	0.009	0.946	0.001	0.988	0.23
Source contributions d13C	d13C.terr_animals	13	targets	0.418	0.295	0.013	0.943	0.001	0.996	0.364
Source contributions d13C	d13C.terr_animals	14	targets	0.459	0.291	0.016	0.936	0	0.987	0.463
Source contributions d13C	d13C.terr_animals	15	targets	0.439	0.286	0.025	0.939	0.001	0.992	0.396
Source contributions d13C	d13C.terr_animals	16	targets	0.476	0.271	0.021	0.922	0	0.989	0.477
Source contributions d13C	d13C.terr_animals	17	targets	0.5	0.267	0.036	0.931	0.005	0.984	0.503
Source contributions d13C	d13C.terr_animals	18	targets	0.441	0.293	0.015	0.945	0	0.997	0.397
Source contributions d13C	d13C.terr_animals	19	targets	0.48	0.279	0.028	0.929	0.002	0.994	0.493
Source contributions d13C	d13C.terr_animals	20	targets	0.121	0.157	0.002	0.659	0	0.971	0.075
Source contributions d13C	d13C.terr_animals	21	targets	0.505	0.26	0.024	0.924	0.002	0.986	0.528
Source contributions d13C	d13C.terr_animals	22	targets	0.334	0.278	0.011	0.923	0	0.988	0.247
Source contributions d13C	d13C.terr_animals	23	targets	0.503	0.265	0.037	0.935	0	0.989	0.516
Source contributions d13C	d13C.terr_animals	24	targets	0.509	0.263	0.031	0.925	0	0.996	0.525
Source contributions d13C	d13C.terr_animals	25	targets	0.41	0.291	0.018	0.938	0	0.993	0.349
Source contributions d13C	d13C.terr_animals	26	targets	0.441	0.283	0.023	0.938	0	0.994	0.407
Source contributions d13C	d13C.terr_animals	27	targets	0.485	0.266	0.029	0.921	0	0.984	0.495
Source contributions d13C	d13C.terr_animals	28	targets	0.481	0.262	0.04	0.906	0.003	0.986	0.493
Source contributions d13C	d13C.terr_animals	29	targets	0.483	0.278	0.02	0.943	0	0.975	0.488
Source contributions d13C	d13C.terr_animals	30	targets	0.504	0.257	0.05	0.916	0.004	0.991	0.51
Source contributions d13C	d13C.terr_animals	31	targets	0.34	0.29	0.007	0.937	0	0.989	0.239
Source contributions d13C	d13C.terr_animals	32	targets	0.432	0.28	0.016	0.935	0	0.99	0.403
Source contributions d13C	d13C.terr_animals	33	targets	0.471	0.277	0.024	0.931	0.001	0.994	0.451
Source contributions d13C	d13C.terr_animals	34	targets	0.44	0.277	0.025	0.937	0.001	0.984	0.416
Source contributions d13C	d13C.terr_animals	35	targets	0.424	0.29	0.022	0.931	0	0.986	0.37
Source contributions d13C	d13C.terr_animals	36	targets	0.313	0.284	0.011	0.936	0	0.989	0.201
Source contributions d13C	d13C.terr_animals	37	targets	0.476	0.283	0.025	0.943	0.004	0.989	0.472
Source contributions d13C	d13C.terr_animals	38	targets	0.445	0.283	0.015	0.926	0.002	0.99	0.429
Source contributions d13C	d13C.terr_animals	39	targets	0.485	0.284	0.026	0.945	0.002	0.988	0.489
Source contributions d13C	d13C.terr_animals	40	targets	0.484	0.275	0.023	0.935	0.001	0.984	0.496
Source contributions d13C	d13C.terr_animals	41	targets	0.496	0.26	0.032	0.913	0.002	0.985	0.518
Source contributions d13C	d13C.terr_animals	42	targets	0.452	0.279	0.019	0.928	0.002	0.992	0.449
Source contributions d13C	d13C.terr_animals	43	targets	0.491	0.266	0.029	0.936	0.004	0.982	0.499
Source contributions d13C	d13C.terr_animals	44	targets	0.496	0.271	0.036	0.935	0.002	0.986	0.518
Source contributions d13C	d13C.terr_animals	45	targets	0.324	0.276	0.008	0.93	0.001	0.994	0.23
Source contributions d13C	d13C.terr_animals	46	targets	0.319	0.28	0.008	0.923	0	0.985	0.225
Source contributions d13C	d13C.terr_animals	47	targets	0.417	0.292	0.015	0.945	0.001	0.991	0.374
Source contributions d13C	d13C.terr_animals	48	targets	0.435	0.276	0.014	0.915	0.003	0.979	0.411
Source contributions d13C	d13C.terr_animals	49	targets	0.381	0.283	0.016	0.926	0.002	0.987	0.303
Source contributions d13C	d13C.terr_animals	50	targets	0.432	0.289	0.014	0.938	0.001	0.992	0.398
Source contributions d13C	d13C.terr_animals	51	targets	0.398	0.303	0.012	0.944	0.001	0.994	0.314
Source contributions d13C	d13C.terr_animals	52	targets	0.377	0.288	0.007	0.935	0.001	0.984	0.299
Source contributions d13C	d13C.terr_animals	53	targets	0.39	0.279	0.016	0.921	0.001	0.986	0.335
Source contributions d13C	d13C.terr_animals	54	targets	0.369	0.293	0.013	0.943	0	0.999	0.28
Source contributions d13C	d13C.terr_animals	55	targets	0.467	0.293	0.019	0.95	0	0.996	0.449
Source contributions d13C	d13C.terr_animals	56	targets	0.221	0.248	0.005	0.908	0.001	0.992	0.126
Source contributions d13C	d13C.terr_animals	57	targets	0.396	0.286	0.015	0.935	0.001	0.991	0.331
Source contributions d13C	d13C.terr_animals	58	targets	0.355	0.279	0.012	0.915	0	0.989	0.272
Source contributions d13C	d13C.terr_animals	59	targets	0.426	0.285	0.014	0.929	0.001	0.99	0.384
Source contributions d13C	d13C.terr_animals	60	targets	0.323	0.27	0.008	0.926	0	0.991	0.244
Source contributions d13C	d13C.terr_animals	61	targets	0.382	0.292	0.013	0.935	0.001	0.983	0.308
Source contributions d13C	d13C.terr_animals	62	targets	0.263	0.256	0.007	0.912	0	0.982	0.17
Source contributions d13C	d13C.terr_animals	63	targets	0.455	0.286	0.024	0.945	0.003	0.998	0.45
Source contributions d13C	d13C.terr_animals	64	targets	0.467	0.281	0.019	0.934	0	0.996	0.46
Source contributions d13C	d13C.terr_animals	65	targets	0.292	0.279	0.008	0.931	0.001	0.994	0.181
Source contributions d13C	d13C.terr_animals	66	targets	0.435	0.282	0.015	0.932	0	0.988	0.412
Source contributions d13C	d13C.terr_animals	67	targets	0.413	0.292	0.016	0.937	0.001	0.992	0.363
Source contributions d13C	d13C.terr_animals	68	targets	0.374	0.292	0.013	0.943	0	0.983	0.296
Source contributions d13C	d13C.terr_animals	69	targets	0.409	0.3	0.016	0.945	0.003	0.99	0.336
Source contributions d13C	d13C.terr_animals	70	targets	0.44	0.279	0.022	0.936	0	0.993	0.412
Source contributions d13C	d13C.terr_animals	71	targets	0.448	0.285	0.016	0.937	0	0.993	0.429
Source contributions d13C	d13C.terr_animals	72	targets	0.391	0.285	0.013	0.933	0.001	0.987	0.33
Source contributions d13C	d13C.terr_animals	73	targets	0.379	0.287	0.012	0.937	0	0.987	0.31
Source contributions d13C	d13C.terr_animals	74	targets	0.456	0.272	0.019	0.931	0.001	0.978	0.441
Source contributions d13C	d13C.terr_animals	75	targets	0.326	0.281	0.008	0.93	0	0.994	0.233
Source contributions d13C	d13C.terr_animals	76	targets	0.327	0.285	0.005	0.926	0	0.985	0.235
Source contributions d13C	d13C.terr_animals	77	targets	0.384	0.288	0.014	0.931	0	0.999	0.311
Source contributions d13C	d13C.terr_animals	78	targets	0.349	0.286	0.009	0.932	0	0.997	0.259
Source contributions d13C	d13C.terr_animals	79	targets	0.383	0.283	0.012	0.927	0.001	0.984	0.323
Source contributions d13C	d13C.terr_animals	80	targets	0.407	0.3	0.013	0.936	0.001	0.99	0.34
Source contributions d13C	d13C.terr_animals	81	targets	0.436	0.28	0.019	0.915	0	0.98	0.428
Source contributions d13C	d13C.terr_animals	82	targets	0.41	0.29	0.018	0.929	0.002	0.979	0.346
Source contributions d13C	d13C.terr_animals	83	targets	0.468	0.287	0.021	0.94	0	0.99	0.45
Source contributions d13C	d13C.terr_animals	84	targets	0.453	0.282	0.024	0.94	0.001	0.988	0.438
Source contributions d13C	d13C.terr_animals	85	targets	0.417	0.295	0.017	0.944	0.003	0.986	0.358
Source contributions d13C	d13C.terr_animals	86	targets	0.4	0.292	0.014	0.937	0	0.995	0.342
Source contributions d13C	d13C.terr_animals	87	targets	0.42	0.28	0.012	0.933	0	0.999	0.388
Source contributions d13C	d13C.terr_animals	88	targets	0.424	0.291	0.021	0.932	0.001	0.995	0.385
Source contributions d13C	d13C.terr_animals	89	targets	0.472	0.277	0.025	0.929	0.001	0.976	0.474
Source contributions d13C	d13C.terr_animals	90	targets	0.449	0.285	0.018	0.942	0.001	0.988	0.43
Source contributions d13C	d13C.terr_animals	91	targets	0.369	0.286	0.012	0.938	0	0.983	0.292
Source contributions d13C	d13C.terr_animals	92	targets	0.445	0.28	0.014	0.923	0	0.975	0.43
Source contributions d13C	d13C.terr_animals	93	targets	0.376	0.281	0.009	0.928	0.001	0.991	0.308
Source contributions d13C	d13C.terr_animals	94	targets	0.35	0.284	0.011	0.932	0	0.986	0.259
Source contributions d13C	d13C.terr_animals	95	targets	0.419	0.283	0.012	0.933	0	0.99	0.375
Source contributions d13C	d13C.terr_animals	96	targets	0.409	0.285	0.013	0.941	0.001	0.989	0.361
Source contributions d13C	d13C.terr_animals	97	targets	0.44	0.287	0.019	0.933	0	0.993	0.411
Source contributions d13C	d13C.terr_animals	98	targets	0.466	0.278	0.027	0.939	0.001	0.997	0.465
Source contributions d13C	d13C.terr_animals	99	targets	0.417	0.295	0.015	0.936	0.001	0.985	0.35
Source contributions d13C	d13C.terr_animals	100	targets	0.525	0.268	0.041	0.933	0.001	0.994	0.554
Source contributions d13C	d13C.terr_animals	101	targets	0.427	0.285	0.013	0.927	0	0.994	0.382
Source contributions d13C	d13C.terr_animals	102	targets	0.463	0.28	0.024	0.929	0	0.985	0.459
Source contributions d13C	d13C.terr_animals	103	targets	0.447	0.289	0.016	0.936	0.001	0.999	0.422
Source contributions d13C	d13C.terr_animals	104	targets	0.376	0.292	0.008	0.935	0.002	0.982	0.302
Source contributions d13C	d13C.terr_animals	105	targets	0.49	0.275	0.022	0.936	0.002	0.987	0.503
Source contributions d13C	d13C.terr_animals	106	targets	0.469	0.276	0.015	0.928	0	0.992	0.481
Source contributions d13C	d13C.terr_animals	107	targets	0.496	0.266	0.029	0.925	0.001	0.986	0.513
Source contributions d13C	d13C.terr_animals	108	targets	0.494	0.263	0.042	0.948	0.001	0.992	0.499
Source contributions d13C	d13C.terr_animals	109	targets	0.439	0.289	0.015	0.939	0.002	0.998	0.416
Source contributions d13C	d13C.terr_animals	110	targets	0.462	0.279	0.019	0.928	0.001	0.993	0.469
Source contributions d13C	d13C.terr_animals	111	targets	0.503	0.272	0.044	0.942	0	0.995	0.506
Source contributions d13C	d13C.terr_animals	112	targets	0.437	0.283	0.016	0.943	0	0.995	0.393
Source contributions d13C	d13C.terr_animals	113	targets	0.489	0.272	0.02	0.925	0.001	0.977	0.501
Source contributions d13C	d13C.terr_animals	114	targets	0.474	0.282	0.029	0.941	0	0.986	0.466
Source contributions d13C	d13C.terr_animals	115	targets	0.469	0.277	0.019	0.934	0.001	0.996	0.463
Source contributions d13C	d13C.terr_animals	116	targets	0.487	0.269	0.025	0.913	0.001	0.993	0.498
Source contributions d13C	d13C.terr_animals	117	targets	0.463	0.28	0.028	0.936	0.002	0.991	0.451
Source contributions d13C	d13C.terr_animals	118	targets	0.467	0.284	0.025	0.929	0.003	0.991	0.454
Source contributions d13C	d13C.terr_animals	119	targets	0.492	0.283	0.027	0.94	0.001	0.981	0.51
Source contributions d13C	d13C.terr_animals	120	targets	0.503	0.263	0.034	0.935	0	0.986	0.513
Source contributions d13C	d13C.terr_animals	121	targets	0.504	0.26	0.037	0.926	0	0.978	0.518
Source contributions d13C	d13C.terr_animals	122	targets	0.463	0.272	0.029	0.923	0.001	0.984	0.46
Source contributions d13C	d13C.terr_animals	123	targets	0.443	0.28	0.018	0.926	0.001	0.992	0.429
Source contributions d13C	d13C.terr_animals	124	targets	0.416	0.276	0.017	0.94	0.001	0.989	0.368
Source contributions d13C	d13C.terr_animals	125	targets	0.477	0.272	0.026	0.931	0.001	0.987	0.481
Source contributions d13C	d13C.terr_animals	126	targets	0.429	0.29	0.015	0.937	0	0.991	0.379
Source contributions d13C	d13C.terr_animals	127	targets	0.457	0.275	0.026	0.931	0.001	0.993	0.439
Source contributions d13C	d13C.terr_animals	128	targets	0.385	0.282	0.014	0.934	0	0.988	0.316
Source contributions d13C	d13C.terr_animals	129	targets	0.449	0.276	0.021	0.911	0	0.981	0.431
Source contributions d13C	d13C.terr_animals	130	targets	0.464	0.287	0.02	0.943	0.001	0.998	0.448
Source contributions d13C	d13C.terr_animals	131	targets	0.451	0.291	0.022	0.948	0	0.995	0.43
Source contributions d13C	d13C.terr_animals	132	targets	0.469	0.28	0.02	0.946	0.001	0.987	0.45
Source contributions d13C	d13C.terr_animals	133	targets	0.415	0.277	0.014	0.919	0	0.996	0.377
Source contributions d13C	d13C.terr_animals	134	targets	0.442	0.283	0.02	0.946	0.001	0.983	0.407
Source contributions d13C	d13C.marine_fish	1	targets	0.089	0.084	0.002	0.302	0	0.799	0.07
Source contributions d13C	d13C.marine_fish	2	targets	0.082	0.077	0.002	0.264	0	0.68	0.064
Source contributions d13C	d13C.marine_fish	3	targets	0.088	0.083	0.003	0.311	0	0.521	0.061
Source contributions d13C	d13C.marine_fish	4	targets	0.073	0.065	0.003	0.225	0	0.457	0.056
Source contributions d13C	d13C.marine_fish	5	targets	0.048	0.043	0.001	0.158	0	0.267	0.036
Source contributions d13C	d13C.marine_fish	6	targets	0.082	0.074	0.002	0.261	0	0.653	0.063
Source contributions d13C	d13C.marine_fish	7	targets	0.111	0.094	0.004	0.333	0	0.828	0.089
Source contributions d13C	d13C.marine_fish	8	targets	0.049	0.049	0.001	0.178	0	0.313	0.035
Source contributions d13C	d13C.marine_fish	9	targets	0.074	0.079	0.003	0.261	0	0.867	0.051
Source contributions d13C	d13C.marine_fish	10	targets	0.085	0.078	0.002	0.278	0	0.632	0.063
Source contributions d13C	d13C.marine_fish	11	targets	0.079	0.076	0.002	0.259	0	0.798	0.058
Source contributions d13C	d13C.marine_fish	12	targets	0.058	0.064	0.002	0.215	0	0.886	0.042
Source contributions d13C	d13C.marine_fish	13	targets	0.064	0.066	0.001	0.231	0	0.83	0.047
Source contributions d13C	d13C.marine_fish	14	targets	0.078	0.076	0.003	0.262	0	0.66	0.055
Source contributions d13C	d13C.marine_fish	15	targets	0.066	0.066	0.001	0.23	0	0.834	0.049
Source contributions d13C	d13C.marine_fish	16	targets	0.095	0.086	0.003	0.319	0	0.642	0.073
Source contributions d13C	d13C.marine_fish	17	targets	0.101	0.098	0.003	0.33	0	0.761	0.077
Source contributions d13C	d13C.marine_fish	18	targets	0.069	0.065	0.002	0.24	0	0.497	0.051
Source contributions d13C	d13C.marine_fish	19	targets	0.08	0.071	0.003	0.258	0	0.681	0.061
Source contributions d13C	d13C.marine_fish	20	targets	0.034	0.032	0.001	0.116	0	0.285	0.025
Source contributions d13C	d13C.marine_fish	21	targets	0.12	0.097	0.004	0.359	0	0.68	0.1
Source contributions d13C	d13C.marine_fish	22	targets	0.053	0.055	0.001	0.189	0	0.709	0.038
Source contributions d13C	d13C.marine_fish	23	targets	0.114	0.104	0.006	0.388	0	0.849	0.086
Source contributions d13C	d13C.marine_fish	24	targets	0.114	0.091	0.006	0.333	0	0.679	0.095
Source contributions d13C	d13C.marine_fish	25	targets	0.063	0.059	0.001	0.225	0	0.419	0.048
Source contributions d13C	d13C.marine_fish	26	targets	0.076	0.072	0.002	0.257	0	0.949	0.058
Source contributions d13C	d13C.marine_fish	27	targets	0.1	0.085	0.004	0.297	0	0.775	0.081
Source contributions d13C	d13C.marine_fish	28	targets	0.106	0.093	0.004	0.342	0	0.748	0.083
Source contributions d13C	d13C.marine_fish	29	targets	0.086	0.086	0.003	0.306	0	0.781	0.062
Source contributions d13C	d13C.marine_fish	30	targets	0.118	0.102	0.004	0.384	0	0.74	0.093
Source contributions d13C	d13C.marine_fish	31	targets	0.051	0.046	0.002	0.169	0	0.269	0.037
Source contributions d13C	d13C.marine_fish	32	targets	0.076	0.073	0.002	0.265	0	0.723	0.057
Source contributions d13C	d13C.marine_fish	33	targets	0.082	0.075	0.002	0.277	0	0.467	0.062
Source contributions d13C	d13C.marine_fish	34	targets	0.083	0.081	0.002	0.268	0	0.833	0.065
Source contributions d13C	d13C.marine_fish	35	targets	0.07	0.066	0.002	0.236	0	0.54	0.05
Source contributions d13C	d13C.marine_fish	36	targets	0.054	0.049	0.002	0.176	0	0.369	0.04
Source contributions d13C	d13C.marine_fish	37	targets	0.08	0.083	0.002	0.283	0	0.714	0.058
Source contributions d13C	d13C.marine_fish	38	targets	0.08	0.071	0.003	0.256	0	0.468	0.061
Source contributions d13C	d13C.marine_fish	39	targets	0.088	0.078	0.002	0.281	0	0.707	0.07
Source contributions d13C	d13C.marine_fish	40	targets	0.092	0.085	0.003	0.314	0	0.656	0.066
Source contributions d13C	d13C.marine_fish	41	targets	0.11	0.093	0.005	0.344	0	0.686	0.088
Source contributions d13C	d13C.marine_fish	42	targets	0.084	0.076	0.002	0.261	0	0.794	0.065
Source contributions d13C	d13C.marine_fish	43	targets	0.104	0.093	0.004	0.332	0	0.699	0.081
Source contributions d13C	d13C.marine_fish	44	targets	0.103	0.086	0.003	0.318	0	0.612	0.082
Source contributions d13C	d13C.marine_fish	45	targets	0.054	0.055	0.002	0.191	0	0.493	0.038
Source contributions d13C	d13C.marine_fish	46	targets	0.055	0.05	0.002	0.172	0	0.397	0.043
Source contributions d13C	d13C.marine_fish	47	targets	0.061	0.057	0.002	0.208	0	0.35	0.043
Source contributions d13C	d13C.marine_fish	48	targets	0.079	0.076	0.002	0.28	0	0.683	0.058
Source contributions d13C	d13C.marine_fish	49	targets	0.061	0.056	0.002	0.21	0	0.348	0.043
Source contributions d13C	d13C.marine_fish	50	targets	0.07	0.067	0.002	0.23	0	0.708	0.052
Source contributions d13C	d13C.marine_fish	51	targets	0.055	0.05	0.001	0.178	0	0.341	0.041
Source contributions d13C	d13C.marine_fish	52	targets	0.059	0.054	0.002	0.194	0	0.454	0.043
Source contributions d13C	d13C.marine_fish	53	targets	0.067	0.06	0.001	0.221	0	0.414	0.052
Source contributions d13C	d13C.marine_fish	54	targets	0.059	0.054	0.002	0.196	0	0.402	0.043
Source contributions d13C	d13C.marine_fish	55	targets	0.071	0.064	0.002	0.227	0	0.544	0.056
Source contributions d13C	d13C.marine_fish	56	targets	0.043	0.042	0.001	0.154	0	0.336	0.031
Source contributions d13C	d13C.marine_fish	57	targets	0.062	0.057	0.003	0.212	0	0.603	0.048
Source contributions d13C	d13C.marine_fish	58	targets	0.057	0.052	0.002	0.188	0	0.364	0.042
Source contributions d13C	d13C.marine_fish	59	targets	0.093	0.086	0.002	0.299	0	0.715	0.072
Source contributions d13C	d13C.marine_fish	60	targets	0.054	0.05	0.003	0.19	0	0.4	0.04
Source contributions d13C	d13C.marine_fish	61	targets	0.058	0.055	0.001	0.188	0	0.555	0.043
Source contributions d13C	d13C.marine_fish	62	targets	0.049	0.049	0.001	0.166	0	0.63	0.035
Source contributions d13C	d13C.marine_fish	63	targets	0.075	0.075	0.002	0.259	0	0.799	0.054
Source contributions d13C	d13C.marine_fish	64	targets	0.081	0.085	0.003	0.291	0	0.852	0.058
Source contributions d13C	d13C.marine_fish	65	targets	0.052	0.051	0.002	0.187	0	0.379	0.037
Source contributions d13C	d13C.marine_fish	66	targets	0.075	0.076	0.003	0.254	0	0.8	0.055
Source contributions d13C	d13C.marine_fish	67	targets	0.068	0.066	0.002	0.236	0	0.572	0.049
Source contributions d13C	d13C.marine_fish	68	targets	0.063	0.058	0.002	0.199	0	0.606	0.048
Source contributions d13C	d13C.marine_fish	69	targets	0.06	0.066	0.002	0.208	0	0.922	0.042
Source contributions d13C	d13C.marine_fish	70	targets	0.071	0.065	0.002	0.23	0	0.554	0.055
Source contributions d13C	d13C.marine_fish	71	targets	0.075	0.07	0.001	0.249	0	0.64	0.054
Source contributions d13C	d13C.marine_fish	72	targets	0.065	0.059	0.002	0.222	0	0.473	0.049
Source contributions d13C	d13C.marine_fish	73	targets	0.06	0.056	0.001	0.205	0	0.393	0.045
Source contributions d13C	d13C.marine_fish	74	targets	0.073	0.071	0.002	0.234	0	0.906	0.054
Source contributions d13C	d13C.marine_fish	75	targets	0.058	0.055	0.002	0.203	0	0.451	0.042
Source contributions d13C	d13C.marine_fish	76	targets	0.057	0.058	0.002	0.205	0	0.844	0.041
Source contributions d13C	d13C.marine_fish	77	targets	0.064	0.064	0.001	0.211	0	0.718	0.047
Source contributions d13C	d13C.marine_fish	78	targets	0.057	0.05	0.001	0.181	0	0.353	0.045
Source contributions d13C	d13C.marine_fish	79	targets	0.068	0.061	0.002	0.231	0	0.519	0.051
Source contributions d13C	d13C.marine_fish	80	targets	0.057	0.053	0.001	0.2	0	0.337	0.045
Source contributions d13C	d13C.marine_fish	81	targets	0.079	0.071	0.002	0.259	0	0.515	0.064
Source contributions d13C	d13C.marine_fish	82	targets	0.072	0.073	0.002	0.254	0	0.768	0.054
Source contributions d13C	d13C.marine_fish	83	targets	0.075	0.074	0.002	0.249	0	0.726	0.055
Source contributions d13C	d13C.marine_fish	84	targets	0.071	0.065	0.002	0.245	0	0.622	0.054
Source contributions d13C	d13C.marine_fish	85	targets	0.07	0.066	0.002	0.222	0	0.635	0.052
Source contributions d13C	d13C.marine_fish	86	targets	0.069	0.066	0.002	0.231	0	0.777	0.051
Source contributions d13C	d13C.marine_fish	87	targets	0.07	0.065	0.002	0.238	0	0.488	0.052
Source contributions d13C	d13C.marine_fish	88	targets	0.072	0.065	0.002	0.225	0	0.741	0.054
Source contributions d13C	d13C.marine_fish	89	targets	0.084	0.08	0.003	0.289	0	0.562	0.061
Source contributions d13C	d13C.marine_fish	90	targets	0.074	0.075	0.002	0.259	0	0.727	0.053
Source contributions d13C	d13C.marine_fish	91	targets	0.058	0.054	0.002	0.209	0	0.333	0.042
Source contributions d13C	d13C.marine_fish	92	targets	0.084	0.078	0.002	0.284	0	0.594	0.063
Source contributions d13C	d13C.marine_fish	93	targets	0.056	0.053	0.001	0.188	0	0.361	0.041
Source contributions d13C	d13C.marine_fish	94	targets	0.059	0.058	0.002	0.193	0	0.615	0.043
Source contributions d13C	d13C.marine_fish	95	targets	0.074	0.075	0.002	0.239	0	0.858	0.055
Source contributions d13C	d13C.marine_fish	96	targets	0.064	0.061	0.002	0.196	0	0.647	0.047
Source contributions d13C	d13C.marine_fish	97	targets	0.075	0.07	0.003	0.248	0	0.62	0.059
Source contributions d13C	d13C.marine_fish	98	targets	0.075	0.074	0.002	0.253	0	0.766	0.055
Source contributions d13C	d13C.marine_fish	99	targets	0.062	0.055	0.001	0.196	0	0.384	0.046
Source contributions d13C	d13C.marine_fish	100	targets	0.105	0.096	0.004	0.362	0	0.705	0.081
Source contributions d13C	d13C.marine_fish	101	targets	0.076	0.071	0.002	0.251	0	0.563	0.057
Source contributions d13C	d13C.marine_fish	102	targets	0.093	0.084	0.003	0.305	0	0.533	0.074
Source contributions d13C	d13C.marine_fish	103	targets	0.078	0.079	0.002	0.274	0	0.809	0.059
Source contributions d13C	d13C.marine_fish	104	targets	0.063	0.064	0.002	0.218	0	0.925	0.047
Source contributions d13C	d13C.marine_fish	105	targets	0.094	0.09	0.003	0.337	0	0.674	0.069
Source contributions d13C	d13C.marine_fish	106	targets	0.095	0.08	0.003	0.304	0	0.611	0.075
Source contributions d13C	d13C.marine_fish	107	targets	0.104	0.086	0.004	0.307	0	0.563	0.086
Source contributions d13C	d13C.marine_fish	108	targets	0.112	0.096	0.004	0.376	0	0.634	0.09
Source contributions d13C	d13C.marine_fish	109	targets	0.07	0.063	0.002	0.236	0	0.402	0.052
Source contributions d13C	d13C.marine_fish	110	targets	0.085	0.08	0.002	0.297	0	0.646	0.063
Source contributions d13C	d13C.marine_fish	111	targets	0.099	0.093	0.003	0.331	0	0.699	0.074
Source contributions d13C	d13C.marine_fish	112	targets	0.07	0.065	0.002	0.237	0	0.489	0.049
Source contributions d13C	d13C.marine_fish	113	targets	0.103	0.094	0.004	0.342	0	0.759	0.08
Source contributions d13C	d13C.marine_fish	114	targets	0.082	0.08	0.004	0.279	0	0.758	0.062
Source contributions d13C	d13C.marine_fish	115	targets	0.092	0.086	0.003	0.311	0	0.77	0.07
Source contributions d13C	d13C.marine_fish	116	targets	0.098	0.093	0.003	0.338	0	0.903	0.075
Source contributions d13C	d13C.marine_fish	117	targets	0.081	0.081	0.002	0.266	0	0.966	0.062
Source contributions d13C	d13C.marine_fish	118	targets	0.08	0.077	0.003	0.266	0	0.573	0.058
Source contributions d13C	d13C.marine_fish	119	targets	0.09	0.079	0.003	0.292	0	0.661	0.072
Source contributions d13C	d13C.marine_fish	120	targets	0.103	0.095	0.003	0.334	0	0.901	0.078
Source contributions d13C	d13C.marine_fish	121	targets	0.137	0.115	0.005	0.434	0	0.714	0.103
Source contributions d13C	d13C.marine_fish	122	targets	0.091	0.091	0.004	0.297	0	0.862	0.066
Source contributions d13C	d13C.marine_fish	123	targets	0.086	0.086	0.003	0.304	0	0.72	0.063
Source contributions d13C	d13C.marine_fish	124	targets	0.069	0.065	0.002	0.233	0	0.704	0.051
Source contributions d13C	d13C.marine_fish	125	targets	0.088	0.083	0.002	0.29	0	0.718	0.066
Source contributions d13C	d13C.marine_fish	126	targets	0.063	0.059	0.002	0.211	0	0.531	0.046
Source contributions d13C	d13C.marine_fish	127	targets	0.079	0.07	0.003	0.251	0	0.657	0.062
Source contributions d13C	d13C.marine_fish	128	targets	0.062	0.059	0.002	0.225	0	0.521	0.045
Source contributions d13C	d13C.marine_fish	129	targets	0.079	0.072	0.003	0.256	0	0.726	0.061
Source contributions d13C	d13C.marine_fish	130	targets	0.079	0.076	0.002	0.273	0	0.6	0.061
Source contributions d13C	d13C.marine_fish	131	targets	0.068	0.063	0.002	0.234	0	0.495	0.049
Source contributions d13C	d13C.marine_fish	132	targets	0.08	0.077	0.002	0.284	0	0.657	0.061
Source contributions d13C	d13C.marine_fish	133	targets	0.088	0.079	0.003	0.295	0	0.538	0.068
Source contributions d13C	d13C.marine_fish	134	targets	0.071	0.064	0.002	0.223	0	0.507	0.054
Source contributions d13C	d13C.C3_cereals	1	targets	0.429	0.255	0.025	0.885	0.001	0.992	0.431
Source contributions d13C	d13C.C3_cereals	2	targets	0.459	0.271	0.019	0.896	0	0.971	0.483
Source contributions d13C	d13C.C3_cereals	3	targets	0.427	0.262	0.017	0.893	0	0.962	0.428
Source contributions d13C	d13C.C3_cereals	4	targets	0.457	0.266	0.023	0.901	0	0.989	0.469
Source contributions d13C	d13C.C3_cereals	5	targets	0.683	0.262	0.041	0.972	0	0.996	0.771
Source contributions d13C	d13C.C3_cereals	6	targets	0.461	0.268	0.022	0.906	0	0.994	0.469
Source contributions d13C	d13C.C3_cereals	7	targets	0.377	0.25	0.013	0.857	0	0.965	0.347
Source contributions d13C	d13C.C3_cereals	8	targets	0.593	0.286	0.022	0.959	0	0.994	0.671
Source contributions d13C	d13C.C3_cereals	9	targets	0.466	0.284	0.017	0.936	0	0.988	0.479
Source contributions d13C	d13C.C3_cereals	10	targets	0.44	0.254	0.022	0.886	0	0.986	0.44
Source contributions d13C	d13C.C3_cereals	11	targets	0.468	0.28	0.013	0.919	0.001	0.999	0.479
Source contributions d13C	d13C.C3_cereals	12	targets	0.616	0.283	0.018	0.955	0	0.994	0.705
Source contributions d13C	d13C.C3_cereals	13	targets	0.518	0.288	0.018	0.935	0	0.984	0.57
Source contributions d13C	d13C.C3_cereals	14	targets	0.463	0.283	0.02	0.924	0.001	0.991	0.465
Source contributions d13C	d13C.C3_cereals	15	targets	0.495	0.28	0.025	0.922	0.001	0.989	0.54
Source contributions d13C	d13C.C3_cereals	16	targets	0.429	0.265	0.021	0.908	0.002	0.996	0.418
Source contributions d13C	d13C.C3_cereals	17	targets	0.399	0.253	0.018	0.861	0	0.984	0.395
Source contributions d13C	d13C.C3_cereals	18	targets	0.49	0.288	0.018	0.928	0.001	0.995	0.526
Source contributions d13C	d13C.C3_cereals	19	targets	0.44	0.27	0.018	0.901	0	0.983	0.421
Source contributions d13C	d13C.C3_cereals	20	targets	0.845	0.157	0.308	0.985	0.006	0.998	0.883
Source contributions d13C	d13C.C3_cereals	21	targets	0.375	0.244	0.014	0.846	0	0.969	0.355
Source contributions d13C	d13C.C3_cereals	22	targets	0.613	0.273	0.041	0.953	0	0.987	0.693
Source contributions d13C	d13C.C3_cereals	23	targets	0.383	0.248	0.015	0.854	0.001	0.964	0.365
Source contributions d13C	d13C.C3_cereals	24	targets	0.377	0.247	0.016	0.864	0.001	0.964	0.356
Source contributions d13C	d13C.C3_cereals	25	targets	0.527	0.283	0.02	0.927	0.002	0.992	0.584
Source contributions d13C	d13C.C3_cereals	26	targets	0.483	0.272	0.016	0.912	0	0.998	0.514
Source contributions d13C	d13C.C3_cereals	27	targets	0.415	0.253	0.015	0.863	0	0.961	0.406
Source contributions d13C	d13C.C3_cereals	28	targets	0.413	0.247	0.021	0.84	0.002	0.954	0.402
Source contributions d13C	d13C.C3_cereals	29	targets	0.431	0.268	0.019	0.887	0	0.976	0.427
Source contributions d13C	d13C.C3_cereals	30	targets	0.379	0.243	0.012	0.845	0.001	0.977	0.37
Source contributions d13C	d13C.C3_cereals	31	targets	0.609	0.285	0.025	0.956	0.001	0.982	0.711
Source contributions d13C	d13C.C3_cereals	32	targets	0.492	0.276	0.02	0.924	0	0.985	0.525
Source contributions d13C	d13C.C3_cereals	33	targets	0.447	0.265	0.021	0.894	0.002	0.998	0.45
Source contributions d13C	d13C.C3_cereals	34	targets	0.477	0.267	0.027	0.912	0	0.975	0.512
Source contributions d13C	d13C.C3_cereals	35	targets	0.506	0.283	0.024	0.926	0	0.993	0.545
Source contributions d13C	d13C.C3_cereals	36	targets	0.633	0.279	0.034	0.955	0.002	0.991	0.74
Source contributions d13C	d13C.C3_cereals	37	targets	0.444	0.272	0.012	0.915	0	0.979	0.45
Source contributions d13C	d13C.C3_cereals	38	targets	0.476	0.273	0.024	0.91	0	0.996	0.5
Source contributions d13C	d13C.C3_cereals	39	targets	0.427	0.27	0.016	0.893	0.001	0.961	0.422
Source contributions d13C	d13C.C3_cereals	40	targets	0.425	0.261	0.017	0.891	0	0.992	0.413
Source contributions d13C	d13C.C3_cereals	41	targets	0.393	0.249	0.019	0.856	0.001	0.98	0.367
Source contributions d13C	d13C.C3_cereals	42	targets	0.464	0.268	0.023	0.92	0.001	0.984	0.473
Source contributions d13C	d13C.C3_cereals	43	targets	0.405	0.251	0.016	0.863	0	0.975	0.387
Source contributions d13C	d13C.C3_cereals	44	targets	0.401	0.254	0.02	0.863	0	0.965	0.376
Source contributions d13C	d13C.C3_cereals	45	targets	0.622	0.271	0.034	0.954	0.002	0.992	0.711
Source contributions d13C	d13C.C3_cereals	46	targets	0.626	0.274	0.034	0.949	0.002	0.987	0.714
Source contributions d13C	d13C.C3_cereals	47	targets	0.522	0.284	0.022	0.931	0	0.986	0.571
Source contributions d13C	d13C.C3_cereals	48	targets	0.486	0.267	0.03	0.91	0	0.966	0.517
Source contributions d13C	d13C.C3_cereals	49	targets	0.559	0.277	0.032	0.943	0.003	0.986	0.623
Source contributions d13C	d13C.C3_cereals	50	targets	0.497	0.282	0.018	0.92	0	0.985	0.533
Source contributions d13C	d13C.C3_cereals	51	targets	0.548	0.297	0.023	0.944	0.001	0.995	0.636
Source contributions d13C	d13C.C3_cereals	52	targets	0.564	0.285	0.028	0.947	0.001	0.998	0.632
Source contributions d13C	d13C.C3_cereals	53	targets	0.543	0.276	0.026	0.942	0.001	0.994	0.601
Source contributions d13C	d13C.C3_cereals	54	targets	0.572	0.286	0.014	0.952	0	0.995	0.65
Source contributions d13C	d13C.C3_cereals	55	targets	0.462	0.285	0.018	0.907	0.002	0.984	0.459
Source contributions d13C	d13C.C3_cereals	56	targets	0.735	0.246	0.046	0.972	0.001	0.993	0.821
Source contributions d13C	d13C.C3_cereals	57	targets	0.542	0.279	0.021	0.941	0.001	0.988	0.607
Source contributions d13C	d13C.C3_cereals	58	targets	0.588	0.275	0.039	0.958	0	0.988	0.659
Source contributions d13C	d13C.C3_cereals	59	targets	0.481	0.272	0.018	0.91	0	0.992	0.523
Source contributions d13C	d13C.C3_cereals	60	targets	0.622	0.264	0.031	0.956	0	0.991	0.699
Source contributions d13C	d13C.C3_cereals	61	targets	0.559	0.288	0.025	0.958	0	0.996	0.637
Source contributions d13C	d13C.C3_cereals	62	targets	0.688	0.252	0.049	0.968	0	0.998	0.774
Source contributions d13C	d13C.C3_cereals	63	targets	0.471	0.278	0.022	0.929	0	0.987	0.482
Source contributions d13C	d13C.C3_cereals	64	targets	0.452	0.271	0.014	0.909	0	0.982	0.458
Source contributions d13C	d13C.C3_cereals	65	targets	0.656	0.274	0.034	0.961	0	0.992	0.754
Source contributions d13C	d13C.C3_cereals	66	targets	0.49	0.276	0.026	0.928	0.004	0.984	0.519
Source contributions d13C	d13C.C3_cereals	67	targets	0.52	0.281	0.02	0.935	0.001	0.992	0.571
Source contributions d13C	d13C.C3_cereals	68	targets	0.563	0.282	0.02	0.945	0.002	0.984	0.635
Source contributions d13C	d13C.C3_cereals	69	targets	0.531	0.293	0.023	0.934	0	0.994	0.609
Source contributions d13C	d13C.C3_cereals	70	targets	0.488	0.27	0.021	0.912	0	0.989	0.511
Source contributions d13C	d13C.C3_cereals	71	targets	0.476	0.273	0.018	0.919	0.002	0.979	0.489
Source contributions d13C	d13C.C3_cereals	72	targets	0.544	0.279	0.031	0.934	0	0.993	0.612
Source contributions d13C	d13C.C3_cereals	73	targets	0.561	0.281	0.021	0.939	0	0.996	0.634
Source contributions d13C	d13C.C3_cereals	74	targets	0.471	0.266	0.027	0.907	0.001	0.988	0.49
Source contributions d13C	d13C.C3_cereals	75	targets	0.616	0.274	0.03	0.951	0.002	0.992	0.7
Source contributions d13C	d13C.C3_cereals	76	targets	0.616	0.28	0.026	0.949	0.004	0.993	0.698
Source contributions d13C	d13C.C3_cereals	77	targets	0.552	0.282	0.022	0.936	0	0.99	0.626
Source contributions d13C	d13C.C3_cereals	78	targets	0.593	0.278	0.034	0.949	0	0.997	0.671
Source contributions d13C	d13C.C3_cereals	79	targets	0.549	0.274	0.035	0.939	0.001	0.994	0.608
Source contributions d13C	d13C.C3_cereals	80	targets	0.536	0.295	0.026	0.944	0.002	0.995	0.612
Source contributions d13C	d13C.C3_cereals	81	targets	0.484	0.272	0.024	0.915	0.001	0.988	0.509
Source contributions d13C	d13C.C3_cereals	82	targets	0.517	0.281	0.033	0.93	0.001	0.997	0.576
Source contributions d13C	d13C.C3_cereals	83	targets	0.457	0.281	0.018	0.917	0	0.993	0.47
Source contributions d13C	d13C.C3_cereals	84	targets	0.477	0.274	0.014	0.909	0	0.993	0.504
Source contributions d13C	d13C.C3_cereals	85	targets	0.513	0.292	0.017	0.935	0	0.988	0.574
Source contributions d13C	d13C.C3_cereals	86	targets	0.531	0.282	0.02	0.93	0	0.986	0.596
Source contributions d13C	d13C.C3_cereals	87	targets	0.51	0.275	0.028	0.938	0	0.992	0.548
Source contributions d13C	d13C.C3_cereals	88	targets	0.504	0.284	0.021	0.924	0.001	0.98	0.546
Source contributions d13C	d13C.C3_cereals	89	targets	0.445	0.264	0.022	0.9	0.001	0.966	0.443
Source contributions d13C	d13C.C3_cereals	90	targets	0.476	0.273	0.021	0.908	0.002	0.991	0.49
Source contributions d13C	d13C.C3_cereals	91	targets	0.573	0.28	0.026	0.951	0.003	0.997	0.639
Source contributions d13C	d13C.C3_cereals	92	targets	0.472	0.269	0.028	0.906	0.001	0.987	0.484
Source contributions d13C	d13C.C3_cereals	93	targets	0.568	0.277	0.029	0.946	0.003	0.987	0.641
Source contributions d13C	d13C.C3_cereals	94	targets	0.591	0.278	0.032	0.95	0.001	0.987	0.667
Source contributions d13C	d13C.C3_cereals	95	targets	0.507	0.273	0.017	0.925	0.001	0.991	0.546
Source contributions d13C	d13C.C3_cereals	96	targets	0.527	0.278	0.025	0.933	0	0.99	0.577
Source contributions d13C	d13C.C3_cereals	97	targets	0.484	0.277	0.018	0.909	0	0.97	0.515
Source contributions d13C	d13C.C3_cereals	98	targets	0.459	0.268	0.024	0.889	0.001	0.975	0.473
Source contributions d13C	d13C.C3_cereals	99	targets	0.522	0.287	0.028	0.943	0.001	0.993	0.584
Source contributions d13C	d13C.C3_cereals	100	targets	0.371	0.254	0.013	0.865	0	0.977	0.34
Source contributions d13C	d13C.C3_cereals	101	targets	0.498	0.277	0.028	0.925	0.002	0.991	0.534
Source contributions d13C	d13C.C3_cereals	102	targets	0.444	0.262	0.02	0.886	0	0.982	0.452
Source contributions d13C	d13C.C3_cereals	103	targets	0.475	0.279	0.018	0.931	0	0.994	0.493
Source contributions d13C	d13C.C3_cereals	104	targets	0.561	0.285	0.031	0.944	0.001	0.992	0.628
Source contributions d13C	d13C.C3_cereals	105	targets	0.417	0.263	0.019	0.892	0.002	0.985	0.398
Source contributions d13C	d13C.C3_cereals	106	targets	0.436	0.265	0.015	0.893	0	0.974	0.434
Source contributions d13C	d13C.C3_cereals	107	targets	0.4	0.251	0.019	0.852	0.002	0.974	0.387
Source contributions d13C	d13C.C3_cereals	108	targets	0.394	0.248	0.014	0.858	0.001	0.959	0.381
Source contributions d13C	d13C.C3_cereals	109	targets	0.492	0.282	0.015	0.933	0	0.982	0.514
Source contributions d13C	d13C.C3_cereals	110	targets	0.453	0.269	0.023	0.919	0.001	0.981	0.447
Source contributions d13C	d13C.C3_cereals	111	targets	0.398	0.259	0.012	0.859	0.001	0.981	0.388
Source contributions d13C	d13C.C3_cereals	112	targets	0.493	0.277	0.019	0.922	0	0.984	0.534
Source contributions d13C	d13C.C3_cereals	113	targets	0.408	0.258	0.017	0.856	0.001	0.991	0.382
Source contributions d13C	d13C.C3_cereals	114	targets	0.444	0.273	0.012	0.893	0	0.992	0.45
Source contributions d13C	d13C.C3_cereals	115	targets	0.438	0.262	0.019	0.899	0	0.976	0.438
Source contributions d13C	d13C.C3_cereals	116	targets	0.415	0.256	0.019	0.874	0.001	0.986	0.413
Source contributions d13C	d13C.C3_cereals	117	targets	0.456	0.27	0.013	0.89	0.001	0.988	0.469
Source contributions d13C	d13C.C3_cereals	118	targets	0.453	0.275	0.025	0.892	0.001	0.982	0.465
Source contributions d13C	d13C.C3_cereals	119	targets	0.418	0.27	0.02	0.896	0.001	0.978	0.389
Source contributions d13C	d13C.C3_cereals	120	targets	0.394	0.249	0.018	0.864	0	0.956	0.387
Source contributions d13C	d13C.C3_cereals	121	targets	0.359	0.236	0.012	0.83	0.001	0.983	0.341
Source contributions d13C	d13C.C3_cereals	122	targets	0.446	0.265	0.021	0.9	0.001	0.956	0.456
Source contributions d13C	d13C.C3_cereals	123	targets	0.471	0.271	0.02	0.911	0.001	0.989	0.483
Source contributions d13C	d13C.C3_cereals	124	targets	0.515	0.267	0.028	0.922	0.001	0.983	0.56
Source contributions d13C	d13C.C3_cereals	125	targets	0.435	0.265	0.015	0.901	0	0.99	0.433
Source contributions d13C	d13C.C3_cereals	126	targets	0.507	0.284	0.02	0.926	0	0.993	0.558
Source contributions d13C	d13C.C3_cereals	127	targets	0.464	0.267	0.023	0.907	0	0.981	0.475
Source contributions d13C	d13C.C3_cereals	128	targets	0.554	0.275	0.022	0.936	0.001	0.975	0.618
Source contributions d13C	d13C.C3_cereals	129	targets	0.472	0.269	0.028	0.919	0	0.981	0.496
Source contributions d13C	d13C.C3_cereals	130	targets	0.458	0.278	0.02	0.908	0.001	0.995	0.453
Source contributions d13C	d13C.C3_cereals	131	targets	0.481	0.284	0.015	0.923	0	0.991	0.496
Source contributions d13C	d13C.C3_cereals	132	targets	0.451	0.27	0.021	0.906	0	0.981	0.453
Source contributions d13C	d13C.C3_cereals	133	targets	0.497	0.264	0.027	0.913	0.001	0.996	0.525
Source contributions d13C	d13C.C3_cereals	134	targets	0.487	0.275	0.017	0.925	0.001	0.995	0.503
Source contributions d13C	d13C.terr_animals	1	covariate	0.439	0.281	0.016	0.939	0	0.991	0.418
Source contributions d13C	d13C.terr_animals	2	covariate	0.442	0.283	0.018	0.934	0	0.993	0.421
Source contributions d13C	d13C.terr_animals	3	covariate	0.358	0.289	0.01	0.937	0.001	0.984	0.284
Source contributions d13C	d13C.terr_animals	4	covariate	0.461	0.287	0.017	0.935	0.001	0.989	0.443
Source contributions d13C	d13C.terr_animals	5	covariate	0.475	0.264	0.03	0.905	0	0.996	0.472
Source contributions d13C	d13C.terr_animals	6	covariate	0.414	0.295	0.013	0.942	0	0.996	0.363
Source contributions d13C	d13C.terr_animals	7	covariate	0.464	0.281	0.022	0.936	0	0.997	0.449
Source contributions d13C	d13C.terr_animals	8	covariate	0.301	0.289	0.005	0.909	0	0.994	0.174
Source contributions d13C	d13C.terr_animals	9	covariate	0.42	0.282	0.016	0.923	0	0.988	0.383
Source contributions d13C	d13C.terr_animals	10	covariate	0.478	0.273	0.026	0.931	0	0.996	0.484
Source contributions d13C	d13C.terr_animals	11	covariate	0.442	0.283	0.019	0.934	0	0.994	0.421
Source contributions d13C	d13C.terr_animals	12	covariate	0.382	0.291	0.011	0.935	0	0.999	0.309
Source contributions d13C	d13C.terr_animals	13	covariate	0.39	0.284	0.012	0.921	0	0.99	0.328
Source contributions d13C	d13C.terr_animals	14	covariate	0.409	0.289	0.014	0.935	0	0.999	0.358
Source contributions d13C	d13C.terr_animals	15	covariate	0.376	0.292	0.008	0.935	0.002	0.982	0.302
Source contributions d13C	d13C.terr_animals	16	covariate	0.439	0.289	0.015	0.939	0.002	0.998	0.416
Source contributions d13C	d13C.terr_animals	17	covariate	0.482	0.276	0.027	0.935	0	0.995	0.485
Source contributions d13C	d13C.terr_animals	18	covariate	0.459	0.28	0.021	0.934	0	0.998	0.445
Source contributions d13C	d13C.marine_fish	1	covariate	0.076	0.073	0.002	0.258	0	0.799	0.058
Source contributions d13C	d13C.marine_fish	2	covariate	0.081	0.077	0.002	0.281	0	0.828	0.058
Source contributions d13C	d13C.marine_fish	3	covariate	0.049	0.049	0.001	0.178	0	0.313	0.035
Source contributions d13C	d13C.marine_fish	4	covariate	0.074	0.079	0.003	0.261	0	0.867	0.051
Source contributions d13C	d13C.marine_fish	5	covariate	0.085	0.078	0.002	0.278	0	0.632	0.063
Source contributions d13C	d13C.marine_fish	6	covariate	0.07	0.071	0.002	0.247	0	0.886	0.05
Source contributions d13C	d13C.marine_fish	7	covariate	0.083	0.082	0.002	0.288	0	0.834	0.061
Source contributions d13C	d13C.marine_fish	8	covariate	0.057	0.06	0.002	0.213	0	0.681	0.038
Source contributions d13C	d13C.marine_fish	9	covariate	0.086	0.085	0.002	0.312	0	0.709	0.061
Source contributions d13C	d13C.marine_fish	10	covariate	0.097	0.088	0.003	0.321	0	0.949	0.074
Source contributions d13C	d13C.marine_fish	11	covariate	0.083	0.08	0.002	0.287	0	0.833	0.061
Source contributions d13C	d13C.marine_fish	12	covariate	0.062	0.059	0.002	0.213	0	0.708	0.045
Source contributions d13C	d13C.marine_fish	13	covariate	0.075	0.073	0.002	0.265	0	0.715	0.056
Source contributions d13C	d13C.marine_fish	14	covariate	0.069	0.068	0.002	0.237	0	0.922	0.051
Source contributions d13C	d13C.marine_fish	15	covariate	0.063	0.064	0.002	0.218	0	0.925	0.047
Source contributions d13C	d13C.marine_fish	16	covariate	0.07	0.063	0.002	0.236	0	0.402	0.052
Source contributions d13C	d13C.marine_fish	17	covariate	0.092	0.087	0.003	0.319	0	0.699	0.068
Source contributions d13C	d13C.marine_fish	18	covariate	0.084	0.081	0.003	0.29	0	0.966	0.063
Source contributions d13C	d13C.C3_cereals	1	covariate	0.485	0.273	0.023	0.923	0.001	0.992	0.515
Source contributions d13C	d13C.C3_cereals	2	covariate	0.478	0.28	0.02	0.93	0	0.996	0.496
Source contributions d13C	d13C.C3_cereals	3	covariate	0.593	0.286	0.022	0.959	0	0.994	0.671
Source contributions d13C	d13C.C3_cereals	4	covariate	0.466	0.284	0.017	0.936	0	0.988	0.479
Source contributions d13C	d13C.C3_cereals	5	covariate	0.44	0.254	0.022	0.886	0	0.986	0.44
Source contributions d13C	d13C.C3_cereals	6	covariate	0.516	0.29	0.017	0.94	0	0.999	0.567
Source contributions d13C	d13C.C3_cereals	7	covariate	0.453	0.275	0.02	0.912	0	0.996	0.461
Source contributions d13C	d13C.C3_cereals	8	covariate	0.642	0.3	0.033	0.979	0	0.998	0.762
Source contributions d13C	d13C.C3_cereals	9	covariate	0.494	0.285	0.022	0.935	0	0.987	0.521
Source contributions d13C	d13C.C3_cereals	10	covariate	0.425	0.262	0.017	0.89	0	0.998	0.418
Source contributions d13C	d13C.C3_cereals	11	covariate	0.475	0.278	0.02	0.928	0	0.998	0.494
Source contributions d13C	d13C.C3_cereals	12	covariate	0.556	0.287	0.024	0.949	0	0.998	0.625
Source contributions d13C	d13C.C3_cereals	13	covariate	0.534	0.279	0.025	0.946	0	0.992	0.587
Source contributions d13C	d13C.C3_cereals	14	covariate	0.522	0.283	0.024	0.937	0	0.998	0.571
Source contributions d13C	d13C.C3_cereals	15	covariate	0.561	0.285	0.031	0.944	0.001	0.992	0.628
Source contributions d13C	d13C.C3_cereals	16	covariate	0.492	0.282	0.015	0.933	0	0.982	0.514
Source contributions d13C	d13C.C3_cereals	17	covariate	0.426	0.265	0.017	0.899	0.001	0.981	0.415
Source contributions d13C	d13C.C3_cereals	18	covariate	0.457	0.271	0.019	0.909	0	0.996	0.466
Source contributions d15N	d15N.terr_animals	1	targets	0.513	0.272	0.024	0.948	0	0.989	0.527
Source contributions d15N	d15N.terr_animals	2	targets	0.487	0.28	0.035	0.939	0.004	0.988	0.498
Source contributions d15N	d15N.terr_animals	3	targets	0.514	0.272	0.024	0.947	0.006	0.989	0.526
Source contributions d15N	d15N.terr_animals	4	targets	0.502	0.275	0.033	0.946	0.004	0.994	0.508
Source contributions d15N	d15N.terr_animals	5	targets	0.293	0.272	0.007	0.933	0	0.99	0.199
Source contributions d15N	d15N.terr_animals	6	targets	0.487	0.279	0.032	0.945	0.001	0.995	0.498
Source contributions d15N	d15N.terr_animals	7	targets	0.536	0.263	0.035	0.945	0.005	0.985	0.565
Source contributions d15N	d15N.terr_animals	8	targets	0.387	0.295	0.011	0.941	0.001	0.989	0.322
Source contributions d15N	d15N.terr_animals	9	targets	0.489	0.29	0.02	0.942	0.001	0.99	0.485
Source contributions d15N	d15N.terr_animals	10	targets	0.507	0.266	0.034	0.924	0.001	0.996	0.533
Source contributions d15N	d15N.terr_animals	11	targets	0.482	0.289	0.027	0.941	0	0.993	0.466
Source contributions d15N	d15N.terr_animals	12	targets	0.352	0.293	0.011	0.946	0.001	0.991	0.263
Source contributions d15N	d15N.terr_animals	13	targets	0.448	0.3	0.015	0.947	0.001	0.995	0.414
Source contributions d15N	d15N.terr_animals	14	targets	0.488	0.294	0.018	0.944	0	0.989	0.506
Source contributions d15N	d15N.terr_animals	15	targets	0.47	0.289	0.027	0.95	0.001	0.992	0.438
Source contributions d15N	d15N.terr_animals	16	targets	0.504	0.273	0.022	0.934	0.001	0.988	0.529
Source contributions d15N	d15N.terr_animals	17	targets	0.527	0.267	0.036	0.938	0.006	0.986	0.547
Source contributions d15N	d15N.terr_animals	18	targets	0.47	0.296	0.017	0.953	0	0.997	0.447
Source contributions d15N	d15N.terr_animals	19	targets	0.51	0.28	0.032	0.936	0.002	0.995	0.544
Source contributions d15N	d15N.terr_animals	20	targets	0.136	0.166	0.003	0.727	0	0.967	0.088
Source contributions d15N	d15N.terr_animals	21	targets	0.529	0.259	0.026	0.934	0.003	0.991	0.555
Source contributions d15N	d15N.terr_animals	22	targets	0.364	0.286	0.013	0.933	0	0.985	0.279
Source contributions d15N	d15N.terr_animals	23	targets	0.528	0.266	0.039	0.94	0	0.989	0.551
Source contributions d15N	d15N.terr_animals	24	targets	0.534	0.262	0.032	0.935	0	0.995	0.561
Source contributions d15N	d15N.terr_animals	25	targets	0.44	0.295	0.023	0.941	0	0.995	0.391
Source contributions d15N	d15N.terr_animals	26	targets	0.471	0.286	0.027	0.941	0	0.995	0.455
Source contributions d15N	d15N.terr_animals	27	targets	0.514	0.267	0.034	0.927	0	0.988	0.534
Source contributions d15N	d15N.terr_animals	28	targets	0.508	0.263	0.042	0.915	0.003	0.985	0.528
Source contributions d15N	d15N.terr_animals	29	targets	0.512	0.279	0.022	0.942	0	0.984	0.535
Source contributions d15N	d15N.terr_animals	30	targets	0.529	0.257	0.057	0.92	0.005	0.991	0.551
Source contributions d15N	d15N.terr_animals	31	targets	0.368	0.296	0.008	0.946	0	0.988	0.275
Source contributions d15N	d15N.terr_animals	32	targets	0.462	0.283	0.018	0.945	0	0.993	0.445
Source contributions d15N	d15N.terr_animals	33	targets	0.502	0.28	0.027	0.939	0.001	0.993	0.503
Source contributions d15N	d15N.terr_animals	34	targets	0.47	0.28	0.024	0.939	0.002	0.984	0.466
Source contributions d15N	d15N.terr_animals	35	targets	0.454	0.294	0.023	0.941	0	0.986	0.42
Source contributions d15N	d15N.terr_animals	36	targets	0.34	0.291	0.012	0.945	0	0.993	0.237
Source contributions d15N	d15N.terr_animals	37	targets	0.507	0.284	0.028	0.947	0.003	0.989	0.522
Source contributions d15N	d15N.terr_animals	38	targets	0.474	0.286	0.017	0.937	0.002	0.989	0.482
Source contributions d15N	d15N.terr_animals	39	targets	0.513	0.285	0.03	0.951	0.002	0.992	0.54
Source contributions d15N	d15N.terr_animals	40	targets	0.513	0.277	0.026	0.937	0.001	0.985	0.532
Source contributions d15N	d15N.terr_animals	41	targets	0.522	0.259	0.035	0.924	0.002	0.987	0.551
Source contributions d15N	d15N.terr_animals	42	targets	0.483	0.282	0.02	0.939	0.003	0.99	0.5
Source contributions d15N	d15N.terr_animals	43	targets	0.52	0.266	0.032	0.941	0.004	0.979	0.544
Source contributions d15N	d15N.terr_animals	44	targets	0.523	0.272	0.041	0.941	0.002	0.986	0.557
Source contributions d15N	d15N.terr_animals	45	targets	0.352	0.284	0.009	0.94	0.001	0.994	0.264
Source contributions d15N	d15N.terr_animals	46	targets	0.347	0.288	0.009	0.931	0	0.987	0.257
Source contributions d15N	d15N.terr_animals	47	targets	0.449	0.297	0.017	0.952	0.001	0.993	0.428
Source contributions d15N	d15N.terr_animals	48	targets	0.466	0.28	0.017	0.929	0	0.986	0.451
Source contributions d15N	d15N.terr_animals	49	targets	0.411	0.288	0.018	0.933	0.002	0.987	0.347
Source contributions d15N	d15N.terr_animals	50	targets	0.462	0.292	0.016	0.947	0.001	0.994	0.45
Source contributions d15N	d15N.terr_animals	51	targets	0.426	0.307	0.015	0.952	0.001	0.995	0.354
Source contributions d15N	d15N.terr_animals	52	targets	0.406	0.294	0.008	0.939	0.001	0.984	0.338
Source contributions d15N	d15N.terr_animals	53	targets	0.42	0.285	0.019	0.927	0.001	0.991	0.375
Source contributions d15N	d15N.terr_animals	54	targets	0.397	0.298	0.016	0.942	0	0.999	0.319
Source contributions d15N	d15N.terr_animals	55	targets	0.496	0.294	0.022	0.956	0	0.997	0.502
Source contributions d15N	d15N.terr_animals	56	targets	0.243	0.256	0.006	0.926	0.001	0.99	0.147
Source contributions d15N	d15N.terr_animals	57	targets	0.428	0.291	0.018	0.942	0.001	0.992	0.377
Source contributions d15N	d15N.terr_animals	58	targets	0.385	0.288	0.014	0.925	0	0.988	0.316
Source contributions d15N	d15N.terr_animals	59	targets	0.455	0.289	0.015	0.936	0.001	0.989	0.427
Source contributions d15N	d15N.terr_animals	60	targets	0.353	0.278	0.008	0.935	0	0.99	0.28
Source contributions d15N	d15N.terr_animals	61	targets	0.412	0.298	0.016	0.941	0.001	0.98	0.345
Source contributions d15N	d15N.terr_animals	62	targets	0.289	0.266	0.009	0.921	0	0.977	0.198
Source contributions d15N	d15N.terr_animals	63	targets	0.485	0.29	0.027	0.953	0.003	0.998	0.494
Source contributions d15N	d15N.terr_animals	64	targets	0.497	0.283	0.02	0.942	0	0.997	0.509
Source contributions d15N	d15N.terr_animals	65	targets	0.317	0.288	0.009	0.932	0.001	0.992	0.209
Source contributions d15N	d15N.terr_animals	66	targets	0.466	0.286	0.019	0.944	0	0.992	0.46
Source contributions d15N	d15N.terr_animals	67	targets	0.443	0.297	0.018	0.94	0.001	0.99	0.404
Source contributions d15N	d15N.terr_animals	68	targets	0.403	0.299	0.014	0.949	0	0.988	0.337
Source contributions d15N	d15N.terr_animals	69	targets	0.438	0.304	0.018	0.951	0.002	0.988	0.379
Source contributions d15N	d15N.terr_animals	70	targets	0.471	0.283	0.026	0.939	0	0.99	0.457
Source contributions d15N	d15N.terr_animals	71	targets	0.479	0.289	0.018	0.939	0	0.994	0.488
Source contributions d15N	d15N.terr_animals	72	targets	0.421	0.29	0.015	0.939	0.001	0.986	0.368
Source contributions d15N	d15N.terr_animals	73	targets	0.409	0.293	0.013	0.941	0.001	0.985	0.35
Source contributions d15N	d15N.terr_animals	74	targets	0.489	0.276	0.022	0.936	0	0.976	0.484
Source contributions d15N	d15N.terr_animals	75	targets	0.354	0.289	0.01	0.943	0	0.994	0.267
Source contributions d15N	d15N.terr_animals	76	targets	0.354	0.294	0.005	0.928	0	0.988	0.265
Source contributions d15N	d15N.terr_animals	77	targets	0.413	0.294	0.016	0.944	0	0.999	0.357
Source contributions d15N	d15N.terr_animals	78	targets	0.379	0.293	0.01	0.935	0	0.998	0.298
Source contributions d15N	d15N.terr_animals	79	targets	0.413	0.289	0.013	0.934	0.001	0.985	0.365
Source contributions d15N	d15N.terr_animals	80	targets	0.435	0.305	0.014	0.944	0.001	0.992	0.384
Source contributions d15N	d15N.terr_animals	81	targets	0.467	0.284	0.021	0.929	0	0.987	0.475
Source contributions d15N	d15N.terr_animals	82	targets	0.439	0.295	0.02	0.936	0.003	0.987	0.393
Source contributions d15N	d15N.terr_animals	83	targets	0.498	0.288	0.024	0.951	0	0.991	0.507
Source contributions d15N	d15N.terr_animals	84	targets	0.484	0.284	0.029	0.947	0.001	0.988	0.48
Source contributions d15N	d15N.terr_animals	85	targets	0.445	0.299	0.02	0.948	0.003	0.989	0.408
Source contributions d15N	d15N.terr_animals	86	targets	0.429	0.297	0.017	0.944	0	0.995	0.387
Source contributions d15N	d15N.terr_animals	87	targets	0.452	0.285	0.015	0.936	0	0.999	0.435
Source contributions d15N	d15N.terr_animals	88	targets	0.453	0.294	0.024	0.94	0.001	0.996	0.429
Source contributions d15N	d15N.terr_animals	89	targets	0.502	0.28	0.028	0.936	0.001	0.981	0.524
Source contributions d15N	d15N.terr_animals	90	targets	0.48	0.288	0.019	0.946	0.001	0.988	0.482
Source contributions d15N	d15N.terr_animals	91	targets	0.399	0.292	0.014	0.937	0	0.987	0.338
Source contributions d15N	d15N.terr_animals	92	targets	0.475	0.284	0.016	0.931	0	0.986	0.474
Source contributions d15N	d15N.terr_animals	93	targets	0.407	0.288	0.012	0.933	0.001	0.99	0.353
Source contributions d15N	d15N.terr_animals	94	targets	0.379	0.292	0.012	0.937	0	0.991	0.303
Source contributions d15N	d15N.terr_animals	95	targets	0.45	0.287	0.012	0.939	0	0.991	0.421
Source contributions d15N	d15N.terr_animals	96	targets	0.441	0.291	0.016	0.954	0.001	0.988	0.41
Source contributions d15N	d15N.terr_animals	97	targets	0.471	0.291	0.022	0.941	0	0.991	0.46
Source contributions d15N	d15N.terr_animals	98	targets	0.499	0.281	0.032	0.947	0.001	0.998	0.516
Source contributions d15N	d15N.terr_animals	99	targets	0.447	0.3	0.017	0.943	0.001	0.988	0.397
Source contributions d15N	d15N.terr_animals	100	targets	0.549	0.267	0.043	0.937	0.002	0.994	0.596
Source contributions d15N	d15N.terr_animals	101	targets	0.457	0.289	0.015	0.938	0	0.994	0.43
Source contributions d15N	d15N.terr_animals	102	targets	0.492	0.284	0.025	0.938	0	0.99	0.508
Source contributions d15N	d15N.terr_animals	103	targets	0.477	0.293	0.017	0.939	0.001	0.999	0.474
Source contributions d15N	d15N.terr_animals	104	targets	0.406	0.299	0.01	0.938	0.002	0.982	0.341
Source contributions d15N	d15N.terr_animals	105	targets	0.518	0.277	0.026	0.948	0.003	0.988	0.558
Source contributions d15N	d15N.terr_animals	106	targets	0.498	0.277	0.016	0.934	0	0.992	0.521
Source contributions d15N	d15N.terr_animals	107	targets	0.523	0.266	0.033	0.94	0.001	0.989	0.55
Source contributions d15N	d15N.terr_animals	108	targets	0.519	0.263	0.047	0.954	0.001	0.995	0.536
Source contributions d15N	d15N.terr_animals	109	targets	0.469	0.293	0.017	0.942	0.002	0.998	0.466
Source contributions d15N	d15N.terr_animals	110	targets	0.491	0.282	0.022	0.936	0.001	0.996	0.512
Source contributions d15N	d15N.terr_animals	111	targets	0.529	0.271	0.041	0.944	0.001	0.997	0.544
Source contributions d15N	d15N.terr_animals	112	targets	0.468	0.285	0.019	0.949	0	0.996	0.44
Source contributions d15N	d15N.terr_animals	113	targets	0.515	0.273	0.023	0.929	0.001	0.977	0.547
Source contributions d15N	d15N.terr_animals	114	targets	0.503	0.284	0.031	0.944	0	0.982	0.519
Source contributions d15N	d15N.terr_animals	115	targets	0.498	0.28	0.022	0.942	0.001	0.996	0.51
Source contributions d15N	d15N.terr_animals	116	targets	0.515	0.269	0.029	0.929	0.001	0.995	0.548
Source contributions d15N	d15N.terr_animals	117	targets	0.492	0.281	0.032	0.938	0.002	0.992	0.497
Source contributions d15N	d15N.terr_animals	118	targets	0.497	0.285	0.028	0.941	0.003	0.99	0.506
Source contributions d15N	d15N.terr_animals	119	targets	0.519	0.285	0.03	0.944	0.001	0.986	0.551
Source contributions d15N	d15N.terr_animals	120	targets	0.53	0.263	0.036	0.939	0.001	0.985	0.554
Source contributions d15N	d15N.terr_animals	121	targets	0.525	0.26	0.039	0.93	0	0.977	0.547
Source contributions d15N	d15N.terr_animals	122	targets	0.492	0.274	0.033	0.935	0.001	0.987	0.504
Source contributions d15N	d15N.terr_animals	123	targets	0.471	0.284	0.021	0.936	0.001	0.993	0.473
Source contributions d15N	d15N.terr_animals	124	targets	0.449	0.281	0.02	0.945	0.001	0.992	0.413
Source contributions d15N	d15N.terr_animals	125	targets	0.507	0.274	0.031	0.934	0.001	0.992	0.524
Source contributions d15N	d15N.terr_animals	126	targets	0.46	0.293	0.017	0.947	0	0.993	0.431
Source contributions d15N	d15N.terr_animals	127	targets	0.488	0.277	0.031	0.942	0.001	0.993	0.489
Source contributions d15N	d15N.terr_animals	128	targets	0.415	0.287	0.017	0.942	0	0.984	0.355
Source contributions d15N	d15N.terr_animals	129	targets	0.48	0.279	0.024	0.92	0.001	0.988	0.483
Source contributions d15N	d15N.terr_animals	130	targets	0.493	0.289	0.024	0.951	0.001	0.998	0.496
Source contributions d15N	d15N.terr_animals	131	targets	0.481	0.293	0.024	0.953	0	0.994	0.47
Source contributions d15N	d15N.terr_animals	132	targets	0.499	0.282	0.021	0.948	0.001	0.989	0.504
Source contributions d15N	d15N.terr_animals	133	targets	0.445	0.281	0.016	0.93	0	0.996	0.431
Source contributions d15N	d15N.terr_animals	134	targets	0.473	0.286	0.02	0.956	0.001	0.988	0.455
Source contributions d15N	d15N.marine_fish	1	targets	0.116	0.108	0.003	0.39	0	0.923	0.091
Source contributions d15N	d15N.marine_fish	2	targets	0.107	0.099	0.003	0.349	0	0.826	0.083
Source contributions d15N	d15N.marine_fish	3	targets	0.115	0.107	0.004	0.4	0	0.649	0.08
Source contributions d15N	d15N.marine_fish	4	targets	0.096	0.085	0.004	0.3	0	0.584	0.074
Source contributions d15N	d15N.marine_fish	5	targets	0.063	0.057	0.002	0.205	0	0.342	0.049
Source contributions d15N	d15N.marine_fish	6	targets	0.107	0.096	0.003	0.347	0	0.788	0.083
Source contributions d15N	d15N.marine_fish	7	targets	0.144	0.12	0.006	0.423	0	0.933	0.116
Source contributions d15N	d15N.marine_fish	8	targets	0.065	0.064	0.001	0.232	0	0.422	0.045
Source contributions d15N	d15N.marine_fish	9	targets	0.096	0.1	0.004	0.344	0	0.957	0.069
Source contributions d15N	d15N.marine_fish	10	targets	0.111	0.101	0.003	0.363	0	0.783	0.083
Source contributions d15N	d15N.marine_fish	11	targets	0.103	0.097	0.003	0.326	0	0.921	0.078
Source contributions d15N	d15N.marine_fish	12	targets	0.076	0.081	0.002	0.289	0	0.964	0.055
Source contributions d15N	d15N.marine_fish	13	targets	0.084	0.085	0.002	0.302	0	0.959	0.061
Source contributions d15N	d15N.marine_fish	14	targets	0.101	0.098	0.004	0.337	0	0.818	0.073
Source contributions d15N	d15N.marine_fish	15	targets	0.087	0.084	0.002	0.293	0	0.932	0.064
Source contributions d15N	d15N.marine_fish	16	targets	0.123	0.112	0.004	0.41	0	0.796	0.095
Source contributions d15N	d15N.marine_fish	17	targets	0.131	0.124	0.004	0.431	0	0.903	0.1
Source contributions d15N	d15N.marine_fish	18	targets	0.091	0.085	0.003	0.31	0	0.626	0.067
Source contributions d15N	d15N.marine_fish	19	targets	0.104	0.092	0.004	0.334	0	0.859	0.08
Source contributions d15N	d15N.marine_fish	20	targets	0.046	0.042	0.001	0.155	0	0.367	0.033
Source contributions d15N	d15N.marine_fish	21	targets	0.156	0.124	0.005	0.465	0	0.838	0.132
Source contributions d15N	d15N.marine_fish	22	targets	0.069	0.071	0.002	0.247	0	0.864	0.051
Source contributions d15N	d15N.marine_fish	23	targets	0.148	0.132	0.007	0.496	0	0.957	0.114
Source contributions d15N	d15N.marine_fish	24	targets	0.148	0.116	0.007	0.433	0	0.789	0.124
Source contributions d15N	d15N.marine_fish	25	targets	0.083	0.078	0.001	0.285	0	0.536	0.063
Source contributions d15N	d15N.marine_fish	26	targets	0.099	0.091	0.003	0.324	0	0.976	0.076
Source contributions d15N	d15N.marine_fish	27	targets	0.13	0.109	0.005	0.393	0	0.891	0.105
Source contributions d15N	d15N.marine_fish	28	targets	0.139	0.12	0.005	0.438	0	0.861	0.108
Source contributions d15N	d15N.marine_fish	29	targets	0.112	0.11	0.004	0.384	0.001	0.927	0.081
Source contributions d15N	d15N.marine_fish	30	targets	0.152	0.13	0.005	0.486	0	0.835	0.122
Source contributions d15N	d15N.marine_fish	31	targets	0.067	0.06	0.002	0.227	0	0.355	0.049
Source contributions d15N	d15N.marine_fish	32	targets	0.1	0.094	0.002	0.346	0	0.827	0.074
Source contributions d15N	d15N.marine_fish	33	targets	0.108	0.098	0.003	0.359	0	0.592	0.082
Source contributions d15N	d15N.marine_fish	34	targets	0.108	0.103	0.003	0.343	0	0.939	0.086
Source contributions d15N	d15N.marine_fish	35	targets	0.091	0.085	0.003	0.318	0	0.642	0.066
Source contributions d15N	d15N.marine_fish	36	targets	0.071	0.064	0.002	0.226	0	0.475	0.053
Source contributions d15N	d15N.marine_fish	37	targets	0.104	0.105	0.003	0.359	0	0.881	0.076
Source contributions d15N	d15N.marine_fish	38	targets	0.104	0.092	0.004	0.325	0	0.617	0.08
Source contributions d15N	d15N.marine_fish	39	targets	0.115	0.101	0.003	0.371	0	0.828	0.092
Source contributions d15N	d15N.marine_fish	40	targets	0.119	0.109	0.004	0.402	0	0.778	0.085
Source contributions d15N	d15N.marine_fish	41	targets	0.144	0.12	0.006	0.44	0	0.829	0.116
Source contributions d15N	d15N.marine_fish	42	targets	0.11	0.098	0.003	0.343	0	0.917	0.084
Source contributions d15N	d15N.marine_fish	43	targets	0.135	0.12	0.006	0.427	0.001	0.853	0.106
Source contributions d15N	d15N.marine_fish	44	targets	0.134	0.111	0.004	0.42	0	0.779	0.106
Source contributions d15N	d15N.marine_fish	45	targets	0.071	0.071	0.002	0.251	0	0.62	0.05
Source contributions d15N	d15N.marine_fish	46	targets	0.073	0.066	0.002	0.235	0	0.502	0.057
Source contributions d15N	d15N.marine_fish	47	targets	0.08	0.074	0.003	0.284	0	0.439	0.057
Source contributions d15N	d15N.marine_fish	48	targets	0.104	0.098	0.003	0.371	0	0.831	0.076
Source contributions d15N	d15N.marine_fish	49	targets	0.079	0.074	0.003	0.278	0	0.45	0.057
Source contributions d15N	d15N.marine_fish	50	targets	0.092	0.087	0.002	0.302	0	0.841	0.069
Source contributions d15N	d15N.marine_fish	51	targets	0.072	0.066	0.002	0.232	0	0.463	0.053
Source contributions d15N	d15N.marine_fish	52	targets	0.077	0.071	0.002	0.247	0	0.587	0.056
Source contributions d15N	d15N.marine_fish	53	targets	0.088	0.078	0.001	0.283	0	0.519	0.069
Source contributions d15N	d15N.marine_fish	54	targets	0.077	0.07	0.002	0.257	0	0.513	0.057
Source contributions d15N	d15N.marine_fish	55	targets	0.093	0.083	0.003	0.297	0	0.678	0.074
Source contributions d15N	d15N.marine_fish	56	targets	0.057	0.056	0.002	0.203	0	0.45	0.041
Source contributions d15N	d15N.marine_fish	57	targets	0.082	0.074	0.004	0.279	0	0.788	0.062
Source contributions d15N	d15N.marine_fish	58	targets	0.075	0.068	0.002	0.25	0	0.468	0.056
Source contributions d15N	d15N.marine_fish	59	targets	0.121	0.111	0.003	0.392	0	0.871	0.094
Source contributions d15N	d15N.marine_fish	60	targets	0.071	0.066	0.003	0.254	0	0.514	0.053
Source contributions d15N	d15N.marine_fish	61	targets	0.077	0.072	0.002	0.25	0	0.705	0.057
Source contributions d15N	d15N.marine_fish	62	targets	0.064	0.063	0.001	0.214	0	0.767	0.046
Source contributions d15N	d15N.marine_fish	63	targets	0.097	0.096	0.002	0.336	0	0.938	0.072
Source contributions d15N	d15N.marine_fish	64	targets	0.105	0.107	0.004	0.381	0	0.917	0.076
Source contributions d15N	d15N.marine_fish	65	targets	0.069	0.067	0.002	0.249	0	0.493	0.048
Source contributions d15N	d15N.marine_fish	66	targets	0.098	0.096	0.004	0.325	0	0.941	0.074
Source contributions d15N	d15N.marine_fish	67	targets	0.089	0.086	0.002	0.308	0	0.698	0.065
Source contributions d15N	d15N.marine_fish	68	targets	0.083	0.075	0.002	0.264	0	0.722	0.063
Source contributions d15N	d15N.marine_fish	69	targets	0.078	0.083	0.003	0.274	0	0.972	0.054
Source contributions d15N	d15N.marine_fish	70	targets	0.093	0.085	0.002	0.297	0	0.671	0.072
Source contributions d15N	d15N.marine_fish	71	targets	0.098	0.091	0.002	0.326	0	0.793	0.072
Source contributions d15N	d15N.marine_fish	72	targets	0.086	0.077	0.003	0.286	0	0.599	0.064
Source contributions d15N	d15N.marine_fish	73	targets	0.079	0.073	0.002	0.267	0	0.51	0.059
Source contributions d15N	d15N.marine_fish	74	targets	0.095	0.089	0.003	0.303	0	0.982	0.07
Source contributions d15N	d15N.marine_fish	75	targets	0.076	0.072	0.002	0.27	0	0.566	0.056
Source contributions d15N	d15N.marine_fish	76	targets	0.074	0.075	0.002	0.269	0	0.927	0.055
Source contributions d15N	d15N.marine_fish	77	targets	0.084	0.083	0.002	0.275	0	0.846	0.061
Source contributions d15N	d15N.marine_fish	78	targets	0.075	0.065	0.002	0.232	0	0.452	0.058
Source contributions d15N	d15N.marine_fish	79	targets	0.089	0.079	0.003	0.302	0	0.658	0.068
Source contributions d15N	d15N.marine_fish	80	targets	0.075	0.069	0.002	0.256	0	0.417	0.058
Source contributions d15N	d15N.marine_fish	81	targets	0.104	0.093	0.003	0.346	0	0.661	0.083
Source contributions d15N	d15N.marine_fish	82	targets	0.095	0.094	0.002	0.322	0	0.889	0.071
Source contributions d15N	d15N.marine_fish	83	targets	0.098	0.094	0.003	0.318	0	0.849	0.072
Source contributions d15N	d15N.marine_fish	84	targets	0.093	0.085	0.002	0.321	0	0.733	0.071
Source contributions d15N	d15N.marine_fish	85	targets	0.091	0.085	0.002	0.297	0	0.751	0.068
Source contributions d15N	d15N.marine_fish	86	targets	0.091	0.085	0.002	0.3	0	0.906	0.067
Source contributions d15N	d15N.marine_fish	87	targets	0.091	0.084	0.003	0.299	0	0.617	0.068
Source contributions d15N	d15N.marine_fish	88	targets	0.094	0.084	0.002	0.287	0	0.881	0.071
Source contributions d15N	d15N.marine_fish	89	targets	0.109	0.103	0.003	0.364	0	0.707	0.081
Source contributions d15N	d15N.marine_fish	90	targets	0.097	0.097	0.003	0.327	0	0.884	0.07
Source contributions d15N	d15N.marine_fish	91	targets	0.076	0.071	0.002	0.271	0	0.443	0.055
Source contributions d15N	d15N.marine_fish	92	targets	0.109	0.101	0.003	0.372	0	0.717	0.082
Source contributions d15N	d15N.marine_fish	93	targets	0.073	0.069	0.002	0.243	0	0.454	0.054
Source contributions d15N	d15N.marine_fish	94	targets	0.077	0.075	0.002	0.258	0	0.738	0.056
Source contributions d15N	d15N.marine_fish	95	targets	0.096	0.094	0.003	0.315	0	0.937	0.072
Source contributions d15N	d15N.marine_fish	96	targets	0.084	0.079	0.002	0.259	0	0.772	0.061
Source contributions d15N	d15N.marine_fish	97	targets	0.099	0.09	0.003	0.321	0	0.775	0.077
Source contributions d15N	d15N.marine_fish	98	targets	0.098	0.094	0.002	0.323	0	0.894	0.072
Source contributions d15N	d15N.marine_fish	99	targets	0.081	0.072	0.002	0.263	0	0.489	0.061
Source contributions d15N	d15N.marine_fish	100	targets	0.137	0.123	0.005	0.464	0	0.869	0.105
Source contributions d15N	d15N.marine_fish	101	targets	0.099	0.093	0.003	0.327	0	0.738	0.076
Source contributions d15N	d15N.marine_fish	102	targets	0.122	0.11	0.003	0.41	0	0.707	0.098
Source contributions d15N	d15N.marine_fish	103	targets	0.101	0.101	0.003	0.352	0	0.938	0.077
Source contributions d15N	d15N.marine_fish	104	targets	0.082	0.081	0.003	0.279	0	0.96	0.062
Source contributions d15N	d15N.marine_fish	105	targets	0.122	0.115	0.004	0.425	0	0.836	0.09
Source contributions d15N	d15N.marine_fish	106	targets	0.124	0.104	0.003	0.408	0	0.774	0.097
Source contributions d15N	d15N.marine_fish	107	targets	0.136	0.111	0.005	0.402	0	0.739	0.113
Source contributions d15N	d15N.marine_fish	108	targets	0.146	0.123	0.005	0.486	0	0.781	0.12
Source contributions d15N	d15N.marine_fish	109	targets	0.091	0.082	0.003	0.31	0	0.537	0.068
Source contributions d15N	d15N.marine_fish	110	targets	0.111	0.104	0.003	0.391	0	0.773	0.081
Source contributions d15N	d15N.marine_fish	111	targets	0.128	0.12	0.004	0.419	0	0.869	0.097
Source contributions d15N	d15N.marine_fish	112	targets	0.092	0.084	0.003	0.311	0	0.595	0.065
Source contributions d15N	d15N.marine_fish	113	targets	0.134	0.12	0.005	0.457	0	0.894	0.106
Source contributions d15N	d15N.marine_fish	114	targets	0.106	0.102	0.005	0.366	0	0.889	0.081
Source contributions d15N	d15N.marine_fish	115	targets	0.12	0.11	0.004	0.402	0	0.883	0.093
Source contributions d15N	d15N.marine_fish	116	targets	0.127	0.117	0.004	0.43	0	0.978	0.099
Source contributions d15N	d15N.marine_fish	117	targets	0.106	0.102	0.003	0.35	0	0.994	0.082
Source contributions d15N	d15N.marine_fish	118	targets	0.104	0.099	0.004	0.344	0	0.741	0.076
Source contributions d15N	d15N.marine_fish	119	targets	0.118	0.102	0.004	0.387	0	0.832	0.093
Source contributions d15N	d15N.marine_fish	120	targets	0.134	0.121	0.004	0.434	0	0.971	0.102
Source contributions d15N	d15N.marine_fish	121	targets	0.178	0.147	0.006	0.559	0	0.858	0.134
Source contributions d15N	d15N.marine_fish	122	targets	0.119	0.114	0.005	0.39	0	0.953	0.086
Source contributions d15N	d15N.marine_fish	123	targets	0.112	0.111	0.004	0.391	0	0.856	0.083
Source contributions d15N	d15N.marine_fish	124	targets	0.09	0.085	0.003	0.305	0	0.867	0.067
Source contributions d15N	d15N.marine_fish	125	targets	0.115	0.107	0.003	0.374	0	0.858	0.087
Source contributions d15N	d15N.marine_fish	126	targets	0.083	0.077	0.003	0.279	0	0.631	0.06
Source contributions d15N	d15N.marine_fish	127	targets	0.103	0.09	0.005	0.321	0	0.82	0.082
Source contributions d15N	d15N.marine_fish	128	targets	0.081	0.076	0.003	0.293	0	0.636	0.059
Source contributions d15N	d15N.marine_fish	129	targets	0.104	0.093	0.004	0.335	0	0.84	0.079
Source contributions d15N	d15N.marine_fish	130	targets	0.103	0.098	0.002	0.345	0.001	0.75	0.08
Source contributions d15N	d15N.marine_fish	131	targets	0.089	0.082	0.003	0.308	0	0.622	0.064
Source contributions d15N	d15N.marine_fish	132	targets	0.104	0.1	0.003	0.362	0	0.79	0.08
Source contributions d15N	d15N.marine_fish	133	targets	0.115	0.102	0.004	0.398	0	0.655	0.089
Source contributions d15N	d15N.marine_fish	134	targets	0.093	0.083	0.003	0.293	0	0.664	0.069
Source contributions d15N	d15N.C3_cereals	1	targets	0.371	0.252	0.016	0.86	0	0.989	0.349
Source contributions d15N	d15N.C3_cereals	2	targets	0.406	0.268	0.012	0.871	0	0.97	0.407
Source contributions d15N	d15N.C3_cereals	3	targets	0.371	0.257	0.011	0.87	0	0.954	0.345
Source contributions d15N	d15N.C3_cereals	4	targets	0.402	0.263	0.013	0.874	0	0.987	0.393
Source contributions d15N	d15N.C3_cereals	5	targets	0.644	0.269	0.027	0.964	0	0.995	0.723
Source contributions d15N	d15N.C3_cereals	6	targets	0.406	0.267	0.014	0.887	0	0.995	0.389
Source contributions d15N	d15N.C3_cereals	7	targets	0.319	0.241	0.008	0.82	0	0.956	0.267
Source contributions d15N	d15N.C3_cereals	8	targets	0.548	0.29	0.014	0.95	0	0.993	0.615
Source contributions d15N	d15N.C3_cereals	9	targets	0.415	0.283	0.009	0.916	0	0.983	0.409
Source contributions d15N	d15N.C3_cereals	10	targets	0.382	0.251	0.012	0.861	0	0.982	0.367
Source contributions d15N	d15N.C3_cereals	11	targets	0.416	0.278	0.008	0.894	0	0.999	0.404
Source contributions d15N	d15N.C3_cereals	12	targets	0.571	0.288	0.012	0.947	0	0.992	0.652
Source contributions d15N	d15N.C3_cereals	13	targets	0.469	0.29	0.011	0.919	0	0.98	0.507
Source contributions d15N	d15N.C3_cereals	14	targets	0.411	0.282	0.012	0.901	0	0.988	0.394
Source contributions d15N	d15N.C3_cereals	15	targets	0.443	0.28	0.015	0.901	0.001	0.986	0.471
Source contributions d15N	d15N.C3_cereals	16	targets	0.372	0.262	0.011	0.884	0.001	0.995	0.345
Source contributions d15N	d15N.C3_cereals	17	targets	0.342	0.245	0.009	0.835	0	0.98	0.316
Source contributions d15N	d15N.C3_cereals	18	targets	0.439	0.287	0.011	0.907	0.001	0.993	0.456
Source contributions d15N	d15N.C3_cereals	19	targets	0.386	0.268	0.012	0.878	0	0.978	0.35
Source contributions d15N	d15N.C3_cereals	20	targets	0.818	0.167	0.232	0.981	0.004	0.998	0.858
Source contributions d15N	d15N.C3_cereals	21	targets	0.315	0.234	0.009	0.808	0	0.962	0.276
Source contributions d15N	d15N.C3_cereals	22	targets	0.567	0.279	0.026	0.94	0	0.985	0.639
Source contributions d15N	d15N.C3_cereals	23	targets	0.324	0.24	0.009	0.82	0	0.959	0.288
Source contributions d15N	d15N.C3_cereals	24	targets	0.318	0.239	0.009	0.826	0.001	0.956	0.28
Source contributions d15N	d15N.C3_cereals	25	targets	0.478	0.283	0.014	0.911	0.001	0.99	0.512
Source contributions d15N	d15N.C3_cereals	26	targets	0.43	0.27	0.01	0.889	0	0.998	0.44
Source contributions d15N	d15N.C3_cereals	27	targets	0.356	0.247	0.01	0.828	0	0.954	0.33
Source contributions d15N	d15N.C3_cereals	28	targets	0.353	0.239	0.012	0.803	0.001	0.947	0.321
Source contributions d15N	d15N.C3_cereals	29	targets	0.377	0.264	0.011	0.86	0	0.969	0.351
Source contributions d15N	d15N.C3_cereals	30	targets	0.318	0.236	0.007	0.814	0	0.974	0.286
Source contributions d15N	d15N.C3_cereals	31	targets	0.565	0.29	0.016	0.945	0.001	0.977	0.657
Source contributions d15N	d15N.C3_cereals	32	targets	0.439	0.275	0.012	0.905	0	0.98	0.455
Source contributions d15N	d15N.C3_cereals	33	targets	0.391	0.262	0.014	0.864	0.001	0.998	0.378
Source contributions d15N	d15N.C3_cereals	34	targets	0.422	0.266	0.015	0.894	0	0.968	0.435
Source contributions d15N	d15N.C3_cereals	35	targets	0.455	0.283	0.014	0.909	0	0.991	0.477
Source contributions d15N	d15N.C3_cereals	36	targets	0.59	0.285	0.022	0.942	0.001	0.99	0.689
Source contributions d15N	d15N.C3_cereals	37	targets	0.389	0.268	0.007	0.898	0	0.975	0.376
Source contributions d15N	d15N.C3_cereals	38	targets	0.422	0.272	0.014	0.887	0	0.997	0.425
Source contributions d15N	d15N.C3_cereals	39	targets	0.371	0.264	0.009	0.865	0.001	0.949	0.34
Source contributions d15N	d15N.C3_cereals	40	targets	0.367	0.256	0.011	0.867	0	0.99	0.331
Source contributions d15N	d15N.C3_cereals	41	targets	0.334	0.242	0.011	0.824	0	0.975	0.291
Source contributions d15N	d15N.C3_cereals	42	targets	0.407	0.266	0.014	0.903	0	0.98	0.394
Source contributions d15N	d15N.C3_cereals	43	targets	0.345	0.244	0.009	0.823	0	0.969	0.307
Source contributions d15N	d15N.C3_cereals	44	targets	0.342	0.247	0.011	0.835	0	0.959	0.299
Source contributions d15N	d15N.C3_cereals	45	targets	0.577	0.277	0.021	0.943	0.001	0.991	0.655
Source contributions d15N	d15N.C3_cereals	46	targets	0.58	0.28	0.022	0.936	0.001	0.983	0.661
Source contributions d15N	d15N.C3_cereals	47	targets	0.472	0.286	0.015	0.914	0	0.983	0.498
Source contributions d15N	d15N.C3_cereals	48	targets	0.431	0.266	0.017	0.888	0	0.966	0.447
Source contributions d15N	d15N.C3_cereals	49	targets	0.51	0.279	0.019	0.93	0.002	0.982	0.558
Source contributions d15N	d15N.C3_cereals	50	targets	0.446	0.281	0.01	0.901	0	0.981	0.458
Source contributions d15N	d15N.C3_cereals	51	targets	0.502	0.299	0.014	0.929	0.001	0.994	0.575
Source contributions d15N	d15N.C3_cereals	52	targets	0.517	0.288	0.017	0.936	0.001	0.998	0.564
Source contributions d15N	d15N.C3_cereals	53	targets	0.492	0.28	0.015	0.929	0.001	0.992	0.529
Source contributions d15N	d15N.C3_cereals	54	targets	0.525	0.288	0.009	0.943	0	0.994	0.59
Source contributions d15N	d15N.C3_cereals	55	targets	0.411	0.284	0.013	0.888	0.001	0.979	0.388
Source contributions d15N	d15N.C3_cereals	56	targets	0.7	0.254	0.027	0.966	0.001	0.991	0.782
Source contributions d15N	d15N.C3_cereals	57	targets	0.491	0.282	0.014	0.928	0.001	0.983	0.541
Source contributions d15N	d15N.C3_cereals	58	targets	0.54	0.282	0.026	0.946	0	0.985	0.602
Source contributions d15N	d15N.C3_cereals	59	targets	0.424	0.271	0.011	0.882	0	0.99	0.44
Source contributions d15N	d15N.C3_cereals	60	targets	0.576	0.27	0.019	0.942	0	0.987	0.64
Source contributions d15N	d15N.C3_cereals	61	targets	0.511	0.292	0.015	0.946	0	0.994	0.576
Source contributions d15N	d15N.C3_cereals	62	targets	0.647	0.261	0.034	0.959	0	0.997	0.728
Source contributions d15N	d15N.C3_cereals	63	targets	0.418	0.278	0.013	0.915	0	0.982	0.404
Source contributions d15N	d15N.C3_cereals	64	targets	0.398	0.269	0.008	0.891	0	0.976	0.386
Source contributions d15N	d15N.C3_cereals	65	targets	0.613	0.281	0.023	0.951	0	0.99	0.706
Source contributions d15N	d15N.C3_cereals	66	targets	0.436	0.276	0.016	0.91	0.002	0.979	0.446
Source contributions d15N	d15N.C3_cereals	67	targets	0.468	0.282	0.013	0.917	0	0.991	0.5
Source contributions d15N	d15N.C3_cereals	68	targets	0.514	0.285	0.013	0.932	0.001	0.979	0.569
Source contributions d15N	d15N.C3_cereals	69	targets	0.483	0.294	0.014	0.918	0	0.992	0.539
Source contributions d15N	d15N.C3_cereals	70	targets	0.436	0.27	0.013	0.89	0	0.985	0.433
Source contributions d15N	d15N.C3_cereals	71	targets	0.422	0.272	0.013	0.905	0.001	0.973	0.413
Source contributions d15N	d15N.C3_cereals	72	targets	0.494	0.281	0.019	0.919	0	0.991	0.546
Source contributions d15N	d15N.C3_cereals	73	targets	0.512	0.284	0.012	0.922	0	0.995	0.575
Source contributions d15N	d15N.C3_cereals	74	targets	0.416	0.265	0.017	0.888	0	0.985	0.414
Source contributions d15N	d15N.C3_cereals	75	targets	0.569	0.279	0.02	0.94	0.001	0.991	0.646
Source contributions d15N	d15N.C3_cereals	76	targets	0.572	0.286	0.017	0.938	0.003	0.991	0.648
Source contributions d15N	d15N.C3_cereals	77	targets	0.503	0.284	0.015	0.92	0	0.991	0.56
Source contributions d15N	d15N.C3_cereals	78	targets	0.546	0.283	0.021	0.934	0	0.996	0.612
Source contributions d15N	d15N.C3_cereals	79	targets	0.498	0.276	0.018	0.924	0	0.991	0.544
Source contributions d15N	d15N.C3_cereals	80	targets	0.49	0.297	0.016	0.93	0.001	0.994	0.55
Source contributions d15N	d15N.C3_cereals	81	targets	0.429	0.271	0.014	0.892	0.001	0.985	0.431
Source contributions d15N	d15N.C3_cereals	82	targets	0.466	0.283	0.019	0.916	0.001	0.996	0.511
Source contributions d15N	d15N.C3_cereals	83	targets	0.404	0.278	0.01	0.894	0	0.991	0.389
Source contributions d15N	d15N.C3_cereals	84	targets	0.424	0.271	0.01	0.888	0	0.991	0.438
Source contributions d15N	d15N.C3_cereals	85	targets	0.464	0.292	0.011	0.921	0	0.985	0.505
Source contributions d15N	d15N.C3_cereals	86	targets	0.48	0.283	0.012	0.912	0	0.982	0.517
Source contributions d15N	d15N.C3_cereals	87	targets	0.457	0.277	0.017	0.922	0	0.992	0.479
Source contributions d15N	d15N.C3_cereals	88	targets	0.453	0.284	0.013	0.905	0.001	0.975	0.48
Source contributions d15N	d15N.C3_cereals	89	targets	0.389	0.262	0.014	0.874	0	0.959	0.364
Source contributions d15N	d15N.C3_cereals	90	targets	0.423	0.273	0.012	0.892	0.001	0.99	0.415
Source contributions d15N	d15N.C3_cereals	91	targets	0.524	0.284	0.016	0.939	0.002	0.997	0.577
Source contributions d15N	d15N.C3_cereals	92	targets	0.416	0.267	0.015	0.881	0	0.982	0.409
Source contributions d15N	d15N.C3_cereals	93	targets	0.52	0.282	0.019	0.937	0.002	0.984	0.579
Source contributions d15N	d15N.C3_cereals	94	targets	0.544	0.283	0.021	0.936	0.001	0.984	0.612
Source contributions d15N	d15N.C3_cereals	95	targets	0.453	0.273	0.011	0.903	0.001	0.989	0.469
Source contributions d15N	d15N.C3_cereals	96	targets	0.476	0.28	0.015	0.916	0	0.988	0.511
Source contributions d15N	d15N.C3_cereals	97	targets	0.43	0.276	0.011	0.888	0	0.962	0.431
Source contributions d15N	d15N.C3_cereals	98	targets	0.404	0.266	0.014	0.866	0	0.969	0.398
Source contributions d15N	d15N.C3_cereals	99	targets	0.472	0.289	0.017	0.93	0.001	0.99	0.515
Source contributions d15N	d15N.C3_cereals	100	targets	0.315	0.246	0.008	0.831	0	0.971	0.264
Source contributions d15N	d15N.C3_cereals	101	targets	0.445	0.277	0.016	0.904	0.001	0.989	0.459
Source contributions d15N	d15N.C3_cereals	102	targets	0.386	0.259	0.012	0.861	0	0.978	0.369
Source contributions d15N	d15N.C3_cereals	103	targets	0.422	0.279	0.011	0.909	0	0.992	0.415
Source contributions d15N	d15N.C3_cereals	104	targets	0.512	0.289	0.017	0.928	0.001	0.989	0.565
Source contributions d15N	d15N.C3_cereals	105	targets	0.36	0.258	0.01	0.862	0.001	0.981	0.317
Source contributions d15N	d15N.C3_cereals	106	targets	0.378	0.261	0.01	0.867	0	0.968	0.353
Source contributions d15N	d15N.C3_cereals	107	targets	0.341	0.244	0.012	0.821	0.001	0.965	0.311
Source contributions d15N	d15N.C3_cereals	108	targets	0.335	0.24	0.01	0.824	0	0.948	0.301
Source contributions d15N	d15N.C3_cereals	109	targets	0.44	0.282	0.009	0.918	0	0.978	0.446
Source contributions d15N	d15N.C3_cereals	110	targets	0.398	0.268	0.014	0.899	0	0.975	0.372
Source contributions d15N	d15N.C3_cereals	111	targets	0.343	0.251	0.007	0.829	0	0.975	0.314
Source contributions d15N	d15N.C3_cereals	112	targets	0.44	0.276	0.012	0.903	0	0.98	0.462
Source contributions d15N	d15N.C3_cereals	113	targets	0.351	0.251	0.011	0.82	0	0.989	0.302
Source contributions d15N	d15N.C3_cereals	114	targets	0.391	0.27	0.007	0.868	0	0.989	0.377
Source contributions d15N	d15N.C3_cereals	115	targets	0.382	0.258	0.011	0.876	0	0.969	0.358
Source contributions d15N	d15N.C3_cereals	116	targets	0.358	0.25	0.011	0.849	0.001	0.982	0.335
Source contributions d15N	d15N.C3_cereals	117	targets	0.402	0.267	0.007	0.866	0	0.985	0.392
Source contributions d15N	d15N.C3_cereals	118	targets	0.399	0.272	0.016	0.867	0	0.976	0.389
Source contributions d15N	d15N.C3_cereals	119	targets	0.364	0.266	0.012	0.871	0	0.973	0.313
Source contributions d15N	d15N.C3_cereals	120	targets	0.336	0.242	0.012	0.833	0	0.947	0.301
Source contributions d15N	d15N.C3_cereals	121	targets	0.297	0.225	0.007	0.796	0.001	0.979	0.257
Source contributions d15N	d15N.C3_cereals	122	targets	0.389	0.262	0.012	0.876	0.001	0.95	0.375
Source contributions d15N	d15N.C3_cereals	123	targets	0.417	0.269	0.012	0.894	0	0.985	0.406
Source contributions d15N	d15N.C3_cereals	124	targets	0.461	0.268	0.016	0.902	0	0.979	0.488
Source contributions d15N	d15N.C3_cereals	125	targets	0.379	0.262	0.008	0.874	0	0.988	0.356
Source contributions d15N	d15N.C3_cereals	126	targets	0.457	0.284	0.011	0.908	0	0.991	0.483
Source contributions d15N	d15N.C3_cereals	127	targets	0.408	0.265	0.013	0.884	0	0.976	0.403
Source contributions d15N	d15N.C3_cereals	128	targets	0.505	0.278	0.014	0.916	0.001	0.97	0.554
Source contributions d15N	d15N.C3_cereals	129	targets	0.416	0.268	0.019	0.896	0	0.977	0.417
Source contributions d15N	d15N.C3_cereals	130	targets	0.405	0.276	0.012	0.89	0.001	0.993	0.383
Source contributions d15N	d15N.C3_cereals	131	targets	0.43	0.283	0.01	0.908	0	0.99	0.436
Source contributions d15N	d15N.C3_cereals	132	targets	0.396	0.267	0.013	0.886	0	0.974	0.376
Source contributions d15N	d15N.C3_cereals	133	targets	0.44	0.263	0.017	0.887	0.001	0.996	0.45
Source contributions d15N	d15N.C3_cereals	134	targets	0.434	0.275	0.011	0.908	0	0.994	0.435
Source contributions d15N	d15N.terr_animals	1	covariate	0.47	0.285	0.018	0.947	0	0.992	0.466
Source contributions d15N	d15N.terr_animals	2	covariate	0.47	0.285	0.02	0.943	0	0.995	0.467
Source contributions d15N	d15N.terr_animals	3	covariate	0.387	0.295	0.011	0.941	0.001	0.989	0.322
Source contributions d15N	d15N.terr_animals	4	covariate	0.489	0.29	0.02	0.942	0.001	0.99	0.485
Source contributions d15N	d15N.terr_animals	5	covariate	0.507	0.266	0.034	0.924	0.001	0.996	0.533
Source contributions d15N	d15N.terr_animals	6	covariate	0.442	0.299	0.015	0.946	0	0.995	0.409
Source contributions d15N	d15N.terr_animals	7	covariate	0.493	0.282	0.025	0.944	0	0.997	0.498
Source contributions d15N	d15N.terr_animals	8	covariate	0.323	0.297	0.005	0.924	0	0.995	0.202
Source contributions d15N	d15N.terr_animals	9	covariate	0.446	0.285	0.017	0.934	0	0.991	0.426
Source contributions d15N	d15N.terr_animals	10	covariate	0.506	0.274	0.03	0.939	0	0.995	0.523
Source contributions d15N	d15N.terr_animals	11	covariate	0.471	0.286	0.021	0.941	0	0.994	0.468
Source contributions d15N	d15N.terr_animals	12	covariate	0.411	0.296	0.012	0.941	0	0.999	0.352
Source contributions d15N	d15N.terr_animals	13	covariate	0.42	0.29	0.014	0.931	0	0.989	0.371
Source contributions d15N	d15N.terr_animals	14	covariate	0.439	0.294	0.016	0.941	0	0.999	0.405
Source contributions d15N	d15N.terr_animals	15	covariate	0.406	0.299	0.01	0.938	0.002	0.982	0.341
Source contributions d15N	d15N.terr_animals	16	covariate	0.469	0.293	0.017	0.942	0.002	0.998	0.466
Source contributions d15N	d15N.terr_animals	17	covariate	0.51	0.277	0.03	0.941	0.001	0.997	0.53
Source contributions d15N	d15N.terr_animals	18	covariate	0.488	0.282	0.025	0.941	0	0.998	0.492
Source contributions d15N	d15N.marine_fish	1	covariate	0.099	0.094	0.003	0.342	0	0.923	0.076
Source contributions d15N	d15N.marine_fish	2	covariate	0.105	0.099	0.003	0.363	0	0.933	0.076
Source contributions d15N	d15N.marine_fish	3	covariate	0.065	0.064	0.001	0.232	0	0.422	0.045
Source contributions d15N	d15N.marine_fish	4	covariate	0.096	0.1	0.004	0.344	0	0.957	0.069
Source contributions d15N	d15N.marine_fish	5	covariate	0.111	0.101	0.003	0.363	0	0.783	0.083
Source contributions d15N	d15N.marine_fish	6	covariate	0.091	0.091	0.003	0.324	0	0.964	0.066
Source contributions d15N	d15N.marine_fish	7	covariate	0.108	0.104	0.003	0.372	0	0.932	0.081
Source contributions d15N	d15N.marine_fish	8	covariate	0.075	0.077	0.002	0.277	0	0.859	0.05
Source contributions d15N	d15N.marine_fish	9	covariate	0.112	0.11	0.002	0.399	0	0.864	0.081
Source contributions d15N	d15N.marine_fish	10	covariate	0.126	0.113	0.004	0.414	0	0.976	0.096
Source contributions d15N	d15N.marine_fish	11	covariate	0.108	0.102	0.003	0.373	0	0.939	0.08
Source contributions d15N	d15N.marine_fish	12	covariate	0.081	0.076	0.002	0.279	0	0.841	0.059
Source contributions d15N	d15N.marine_fish	13	covariate	0.098	0.095	0.002	0.336	0	0.871	0.073
Source contributions d15N	d15N.marine_fish	14	covariate	0.09	0.087	0.002	0.308	0	0.982	0.066
Source contributions d15N	d15N.marine_fish	15	covariate	0.082	0.081	0.003	0.279	0	0.96	0.062
Source contributions d15N	d15N.marine_fish	16	covariate	0.091	0.082	0.003	0.31	0	0.537	0.068
Source contributions d15N	d15N.marine_fish	17	covariate	0.119	0.112	0.004	0.407	0	0.869	0.088
Source contributions d15N	d15N.marine_fish	18	covariate	0.11	0.104	0.004	0.374	0	0.994	0.082
Source contributions d15N	d15N.C3_cereals	1	covariate	0.431	0.274	0.014	0.904	0	0.989	0.434
Source contributions d15N	d15N.C3_cereals	2	covariate	0.425	0.281	0.012	0.915	0	0.995	0.421
Source contributions d15N	d15N.C3_cereals	3	covariate	0.548	0.29	0.014	0.95	0	0.993	0.615
Source contributions d15N	d15N.C3_cereals	4	covariate	0.415	0.283	0.009	0.916	0	0.983	0.409
Source contributions d15N	d15N.C3_cereals	5	covariate	0.382	0.251	0.012	0.861	0	0.982	0.367
Source contributions d15N	d15N.C3_cereals	6	covariate	0.467	0.291	0.011	0.927	0	0.999	0.5
Source contributions d15N	d15N.C3_cereals	7	covariate	0.399	0.273	0.011	0.891	0	0.995	0.386
Source contributions d15N	d15N.C3_cereals	8	covariate	0.602	0.31	0.021	0.973	0	0.998	0.714
Source contributions d15N	d15N.C3_cereals	9	covariate	0.441	0.286	0.014	0.92	0	0.985	0.452
Source contributions d15N	d15N.C3_cereals	10	covariate	0.368	0.258	0.01	0.862	0	0.998	0.339
Source contributions d15N	d15N.C3_cereals	11	covariate	0.421	0.278	0.012	0.91	0	0.998	0.415
Source contributions d15N	d15N.C3_cereals	12	covariate	0.508	0.291	0.015	0.937	0	0.998	0.56
Source contributions d15N	d15N.C3_cereals	13	covariate	0.482	0.282	0.016	0.933	0	0.99	0.519
Source contributions d15N	d15N.C3_cereals	14	covariate	0.471	0.285	0.014	0.922	0	0.997	0.5
Source contributions d15N	d15N.C3_cereals	15	covariate	0.512	0.289	0.017	0.928	0.001	0.989	0.565
Source contributions d15N	d15N.C3_cereals	16	covariate	0.44	0.282	0.009	0.918	0	0.978	0.446
Source contributions d15N	d15N.C3_cereals	17	covariate	0.37	0.261	0.009	0.874	0	0.975	0.339
Source contributions d15N	d15N.C3_cereals	18	covariate	0.402	0.269	0.011	0.887	0	0.996	0.388
Target proxies	d13C	1	targets	-18.824	0.685	-20.241	-17.531	-20.845	-16.421	-18.818
Target proxies	d13C	2	targets	-18.965	0.707	-20.221	-17.47	-21.423	-16.074	-18.978
Target proxies	d13C	3	targets	-18.826	0.694	-20.157	-17.462	-20.782	-16.709	-18.821
Target proxies	d13C	4	targets	-19.002	0.705	-20.374	-17.598	-21.157	-16.82	-19.039
Target proxies	d13C	5	targets	-19.561	0.684	-20.831	-18.282	-21.86	-17.5	-19.532
Target proxies	d13C	6	targets	-18.895	0.678	-20.137	-17.6	-20.926	-16.513	-18.907
Target proxies	d13C	7	targets	-18.759	0.703	-20.139	-17.386	-20.849	-16.272	-18.76
Target proxies	d13C	8	targets	-19.312	0.708	-20.714	-17.932	-21.736	-16.853	-19.293
Target proxies	d13C	9	targets	-19.107	0.676	-20.357	-17.766	-21.414	-16.84	-19.134
Target proxies	d13C	10	targets	-18.833	0.67	-20.209	-17.521	-20.952	-16.587	-18.836
Target proxies	d13C	11	targets	-18.788	0.693	-20.092	-17.488	-21.406	-16.36	-18.787
Target proxies	d13C	12	targets	-19.037	0.696	-20.351	-17.655	-22.027	-16.318	-19.04
Target proxies	d13C	13	targets	-19.129	0.65	-20.437	-17.823	-21.205	-17.11	-19.142
Target proxies	d13C	14	targets	-19.025	0.688	-20.292	-17.632	-21.036	-16.988	-19.062
Target proxies	d13C	15	targets	-19.06	0.682	-20.268	-17.593	-21.123	-16.681	-19.091
Target proxies	d13C	16	targets	-18.911	0.678	-20.222	-17.607	-21.469	-16.785	-18.896
Target proxies	d13C	17	targets	-18.766	0.689	-20.036	-17.377	-21.02	-15.871	-18.801
Target proxies	d13C	18	targets	-19.345	0.697	-20.65	-17.909	-21.348	-16.847	-19.365
Target proxies	d13C	19	targets	-18.875	0.67	-20.146	-17.657	-21.42	-16.109	-18.863
Target proxies	d13C	20	targets	-20.064	0.672	-21.436	-18.735	-22.455	-17.972	-20.064
Target proxies	d13C	21	targets	-18.463	0.711	-19.798	-17.109	-20.638	-16.164	-18.487
Target proxies	d13C	22	targets	-19.168	0.691	-20.47	-17.832	-21.439	-17.006	-19.145
Target proxies	d13C	23	targets	-18.733	0.709	-20.078	-17.313	-21.121	-16.138	-18.763
Target proxies	d13C	24	targets	-18.401	0.737	-19.777	-16.905	-20.775	-16.172	-18.423
Target proxies	d13C	25	targets	-19.202	0.689	-20.523	-17.867	-21.102	-16.866	-19.203
Target proxies	d13C	26	targets	-18.926	0.691	-20.276	-17.576	-20.942	-17.056	-18.928
Target proxies	d13C	27	targets	-18.481	0.71	-19.843	-17.029	-20.631	-15.964	-18.493
Target proxies	d13C	28	targets	-18.64	0.704	-19.95	-17.196	-20.581	-16.596	-18.623
Target proxies	d13C	29	targets	-18.902	0.69	-20.296	-17.533	-20.95	-16.565	-18.905
Target proxies	d13C	30	targets	-18.496	0.726	-19.89	-16.971	-20.712	-16.103	-18.487
Target proxies	d13C	31	targets	-19.655	0.702	-21.101	-18.26	-21.769	-17.705	-19.671
Target proxies	d13C	32	targets	-19.158	0.689	-20.409	-17.846	-21.534	-16.886	-19.156
Target proxies	d13C	33	targets	-18.791	0.679	-20.115	-17.322	-20.717	-16.839	-18.814
Target proxies	d13C	34	targets	-18.888	0.712	-20.236	-17.46	-21.126	-16.178	-18.889
Target proxies	d13C	35	targets	-19.024	0.676	-20.296	-17.708	-21.056	-16.685	-19.025
Target proxies	d13C	36	targets	-19.118	0.711	-20.585	-17.721	-21.31	-16.884	-19.111
Target proxies	d13C	37	targets	-18.97	0.665	-20.263	-17.599	-20.94	-16.975	-18.976
Target proxies	d13C	38	targets	-18.944	0.693	-20.33	-17.515	-21.337	-16.667	-18.959
Target proxies	d13C	39	targets	-18.764	0.705	-20.107	-17.326	-21.216	-16.16	-18.788
Target proxies	d13C	40	targets	-19.061	0.707	-20.412	-17.685	-21.31	-16.494	-19.061
Target proxies	d13C	41	targets	-18.668	0.705	-19.984	-17.282	-20.584	-16.385	-18.698
Target proxies	d13C	42	targets	-18.933	0.699	-20.336	-17.547	-21.213	-16.982	-18.933
Target proxies	d13C	43	targets	-18.714	0.676	-19.99	-17.329	-20.688	-16.133	-18.762
Target proxies	d13C	44	targets	-18.607	0.731	-20.013	-17.083	-21.289	-15.787	-18.6
Target proxies	d13C	45	targets	-19.468	0.675	-20.797	-18.081	-21.419	-17.205	-19.461
Target proxies	d13C	46	targets	-19.233	0.695	-20.566	-17.912	-21.609	-16.829	-19.236
Target proxies	d13C	47	targets	-18.89	0.689	-20.232	-17.487	-20.945	-16.911	-18.886
Target proxies	d13C	48	targets	-18.872	0.685	-20.215	-17.463	-20.636	-16.426	-18.886
Target proxies	d13C	49	targets	-19.107	0.686	-20.458	-17.824	-21.128	-16.807	-19.09
Target proxies	d13C	50	targets	-18.998	0.662	-20.236	-17.667	-21.313	-16.665	-19.019
Target proxies	d13C	51	targets	-19.359	0.685	-20.674	-18.031	-21.95	-17.18	-19.355
Target proxies	d13C	52	targets	-19.068	0.672	-20.304	-17.759	-21.416	-16.232	-19.088
Target proxies	d13C	53	targets	-18.998	0.694	-20.297	-17.644	-21.054	-16.666	-19.035
Target proxies	d13C	54	targets	-19.243	0.663	-20.539	-17.994	-21.41	-16.732	-19.236
Target proxies	d13C	55	targets	-19.072	0.685	-20.431	-17.709	-21.306	-17.082	-19.069
Target proxies	d13C	56	targets	-19.662	0.68	-21.019	-18.427	-21.621	-17.602	-19.66
Target proxies	d13C	57	targets	-19.023	0.696	-20.365	-17.607	-21.83	-16.829	-19.016
Target proxies	d13C	58	targets	-19.172	0.708	-20.557	-17.833	-21.488	-17.014	-19.162
Target proxies	d13C	59	targets	-18.207	0.741	-19.588	-16.629	-20.164	-15.243	-18.237
Target proxies	d13C	60	targets	-19.151	0.697	-20.479	-17.819	-21.239	-16.996	-19.121
Target proxies	d13C	61	targets	-19.09	0.689	-20.404	-17.747	-21.297	-17.113	-19.086
Target proxies	d13C	62	targets	-19.36	0.701	-20.757	-18.003	-22.08	-17.283	-19.359
Target proxies	d13C	63	targets	-19.001	0.691	-20.297	-17.71	-21.63	-16.148	-19.016
Target proxies	d13C	64	targets	-18.972	0.689	-20.363	-17.576	-21.093	-16.469	-18.979
Target proxies	d13C	65	targets	-19.12	0.701	-20.539	-17.778	-21.681	-16.78	-19.132
Target proxies	d13C	66	targets	-18.87	0.681	-20.176	-17.569	-21.344	-16.456	-18.851
Target proxies	d13C	67	targets	-19.014	0.666	-20.21	-17.655	-21.104	-16.636	-19.033
Target proxies	d13C	68	targets	-18.859	0.681	-20.114	-17.554	-21.504	-16.894	-18.872
Target proxies	d13C	69	targets	-19.025	0.684	-20.345	-17.651	-21.067	-16.437	-19.048
Target proxies	d13C	70	targets	-18.827	0.689	-20.194	-17.437	-21.121	-16.741	-18.806
Target proxies	d13C	71	targets	-18.841	0.684	-20.115	-17.483	-20.938	-16.724	-18.87
Target proxies	d13C	72	targets	-18.937	0.67	-20.199	-17.603	-21.207	-16.857	-18.948
Target proxies	d13C	73	targets	-19.093	0.669	-20.443	-17.865	-20.841	-17.09	-19.086
Target proxies	d13C	74	targets	-18.855	0.691	-20.127	-17.471	-21.142	-16.087	-18.863
Target proxies	d13C	75	targets	-19.036	0.707	-20.34	-17.652	-21.427	-16.819	-19.019
Target proxies	d13C	76	targets	-19.178	0.685	-20.472	-17.84	-21.298	-17.086	-19.204
Target proxies	d13C	77	targets	-19.096	0.678	-20.454	-17.798	-21.099	-17.054	-19.077
Target proxies	d13C	78	targets	-18.961	0.681	-20.348	-17.694	-21.366	-16.591	-18.939
Target proxies	d13C	79	targets	-19.088	0.678	-20.356	-17.761	-21.101	-16.617	-19.104
Target proxies	d13C	80	targets	-19.258	0.672	-20.584	-17.944	-21.261	-17.043	-19.24
Target proxies	d13C	81	targets	-18.883	0.677	-20.173	-17.494	-21.476	-16.717	-18.88
Target proxies	d13C	82	targets	-18.822	0.663	-20.153	-17.551	-20.873	-16.744	-18.808
Target proxies	d13C	83	targets	-18.802	0.727	-20.253	-17.396	-21.215	-16.753	-18.772
Target proxies	d13C	84	targets	-18.969	0.701	-20.402	-17.613	-21.032	-16.585	-18.978
Target proxies	d13C	85	targets	-18.901	0.714	-20.36	-17.543	-21.182	-16.765	-18.875
Target proxies	d13C	86	targets	-18.953	0.665	-20.17	-17.659	-20.812	-16.525	-18.974
Target proxies	d13C	87	targets	-19.019	0.68	-20.378	-17.574	-21.382	-16.507	-19.032
Target proxies	d13C	88	targets	-18.931	0.688	-20.309	-17.541	-20.92	-16.337	-18.918
Target proxies	d13C	89	targets	-18.747	0.712	-20.172	-17.33	-20.961	-16.592	-18.76
Target proxies	d13C	90	targets	-19.013	0.698	-20.36	-17.679	-20.879	-16.886	-18.993
Target proxies	d13C	91	targets	-19.266	0.668	-20.7	-17.984	-21.464	-17.158	-19.257
Target proxies	d13C	92	targets	-18.814	0.706	-20.19	-17.378	-21.292	-16.135	-18.812
Target proxies	d13C	93	targets	-19.155	0.678	-20.553	-17.813	-21.142	-16.726	-19.176
Target proxies	d13C	94	targets	-19.258	0.721	-20.679	-17.778	-21.416	-16.71	-19.264
Target proxies	d13C	95	targets	-18.861	0.68	-20.151	-17.579	-21.079	-16.861	-18.854
Target proxies	d13C	96	targets	-19.02	0.677	-20.359	-17.713	-21.137	-16.986	-19.004
Target proxies	d13C	97	targets	-19.019	0.66	-20.248	-17.759	-21.199	-16.686	-19.017
Target proxies	d13C	98	targets	-18.906	0.674	-20.202	-17.591	-21.002	-16.67	-18.905
Target proxies	d13C	99	targets	-19.193	0.67	-20.552	-17.977	-21.357	-16.952	-19.163
Target proxies	d13C	100	targets	-19.016	0.712	-20.386	-17.606	-21.465	-15.891	-18.972
Target proxies	d13C	101	targets	-18.986	0.697	-20.26	-17.54	-21.223	-16.657	-18.977
Target proxies	d13C	102	targets	-18.672	0.694	-19.988	-17.268	-20.67	-16.34	-18.677
Target proxies	d13C	103	targets	-18.847	0.738	-20.32	-17.443	-21.689	-16.442	-18.833
Target proxies	d13C	104	targets	-19.123	0.695	-20.41	-17.768	-21.632	-16.699	-19.136
Target proxies	d13C	105	targets	-18.81	0.69	-20.132	-17.471	-20.729	-16.694	-18.802
Target proxies	d13C	106	targets	-18.765	0.691	-20.126	-17.36	-20.791	-16.7	-18.792
Target proxies	d13C	107	targets	-18.554	0.703	-19.897	-17.137	-20.665	-16.469	-18.557
Target proxies	d13C	108	targets	-18.671	0.705	-19.991	-17.311	-20.701	-16.416	-18.672
Target proxies	d13C	109	targets	-18.727	0.72	-20.126	-17.316	-20.962	-15.963	-18.729
Target proxies	d13C	110	targets	-18.859	0.69	-20.288	-17.475	-21.07	-16.189	-18.848
Target proxies	d13C	111	targets	-18.86	0.706	-20.297	-17.512	-20.754	-16.473	-18.869
Target proxies	d13C	112	targets	-18.985	0.686	-20.288	-17.603	-21.632	-17.015	-18.998
Target proxies	d13C	113	targets	-18.839	0.704	-20.189	-17.456	-20.988	-16.423	-18.858
Target proxies	d13C	114	targets	-18.921	0.683	-20.233	-17.589	-21.067	-16.963	-18.907
Target proxies	d13C	115	targets	-18.7	0.686	-19.931	-17.245	-20.626	-16.603	-18.743
Target proxies	d13C	116	targets	-18.84	0.707	-20.213	-17.519	-21.438	-16.447	-18.84
Target proxies	d13C	117	targets	-18.862	0.711	-20.303	-17.526	-21.291	-16.43	-18.821
Target proxies	d13C	118	targets	-18.875	0.673	-20.117	-17.516	-21.079	-16.867	-18.892
Target proxies	d13C	119	targets	-18.805	0.709	-20.231	-17.394	-20.732	-16.572	-18.82
Target proxies	d13C	120	targets	-18.774	0.699	-20.148	-17.44	-20.963	-16.351	-18.79
Target proxies	d13C	121	targets	-18.553	0.754	-19.977	-16.959	-21.035	-15.587	-18.577
Target proxies	d13C	122	targets	-18.621	0.727	-19.996	-17.256	-21.06	-16.273	-18.664
Target proxies	d13C	123	targets	-18.731	0.697	-20.127	-17.315	-20.872	-16.727	-18.729
Target proxies	d13C	124	targets	-18.886	0.692	-20.189	-17.466	-21.031	-16.408	-18.922
Target proxies	d13C	125	targets	-18.866	0.691	-20.201	-17.461	-20.902	-16.665	-18.879
Target proxies	d13C	126	targets	-19.041	0.685	-20.338	-17.665	-21.621	-17.081	-19.051
Target proxies	d13C	127	targets	-18.765	0.708	-20.205	-17.383	-20.87	-16.593	-18.752
Target proxies	d13C	128	targets	-18.995	0.697	-20.403	-17.621	-21.356	-16.643	-18.996
Target proxies	d13C	129	targets	-18.67	0.703	-20.031	-17.266	-20.8	-16.363	-18.692
Target proxies	d13C	130	targets	-18.941	0.69	-20.312	-17.561	-21.311	-16.732	-18.915
Target proxies	d13C	131	targets	-18.995	0.673	-20.277	-17.658	-21.314	-16.645	-18.99
Target proxies	d13C	132	targets	-18.904	0.68	-20.13	-17.535	-21.149	-16.609	-18.906
Target proxies	d13C	133	targets	-18.445	0.702	-19.815	-17.006	-20.834	-16.085	-18.464
Target proxies	d13C	134	targets	-19.212	0.685	-20.604	-17.851	-21.099	-16.751	-19.217
Target proxies	d15N	1	targets	10.638	0.83	9.021	12.263	8.319	13.633	10.604
Target proxies	d15N	2	targets	10.297	0.855	8.634	12.02	7.509	12.89	10.295
Target proxies	d15N	3	targets	10.523	0.846	8.813	12.121	7.698	12.937	10.569
Target proxies	d15N	4	targets	10.242	0.858	8.516	11.885	7.231	12.682	10.245
Target proxies	d15N	5	targets	8.373	0.936	6.455	10.255	5.041	11.27	8.37
Target proxies	d15N	6	targets	10.332	0.847	8.717	11.91	7.566	13.627	10.349
Target proxies	d15N	7	targets	11.226	0.864	9.531	12.908	8.351	14.463	11.257
Target proxies	d15N	8	targets	8.941	0.902	7.17	10.646	5.732	11.981	8.956
Target proxies	d15N	9	targets	10.24	0.857	8.5	11.898	7.293	13.163	10.284
Target proxies	d15N	10	targets	10.463	0.882	8.781	12.185	7.819	13.086	10.487
Target proxies	d15N	11	targets	9.924	0.879	8.206	11.471	7.402	12.93	9.953
Target proxies	d15N	12	targets	8.659	0.89	6.909	10.318	4.992	11.827	8.643
Target proxies	d15N	13	targets	9.534	0.885	7.725	11.189	6.515	12.915	9.573
Target proxies	d15N	14	targets	10.113	0.824	8.578	11.642	7.495	12.99	10.165
Target proxies	d15N	15	targets	9.869	0.886	8.179	11.535	7.196	12.692	9.897
Target proxies	d15N	16	targets	10.821	0.83	9.162	12.417	8.164	13.176	10.821
Target proxies	d15N	17	targets	10.845	0.815	9.346	12.486	7.644	13.236	10.813
Target proxies	d15N	18	targets	10.022	0.885	8.311	11.719	7.391	12.609	10.008
Target proxies	d15N	19	targets	10.291	0.857	8.519	11.954	7.625	13.051	10.289
Target proxies	d15N	20	targets	6.889	0.916	5.093	8.669	4.016	9.353	6.885
Target proxies	d15N	21	targets	11.309	0.836	9.726	12.921	8.069	13.761	11.33
Target proxies	d15N	22	targets	8.73	0.918	6.941	10.491	5.531	11.774	8.752
Target proxies	d15N	23	targets	11.076	0.837	9.538	12.809	8.421	14.031	11.06
Target proxies	d15N	24	targets	11.113	0.849	9.515	12.75	8.669	13.975	11.102
Target proxies	d15N	25	targets	9.586	0.886	7.845	11.287	6.978	12.299	9.564
Target proxies	d15N	26	targets	10.101	0.883	8.312	11.79	6.991	12.596	10.15
Target proxies	d15N	27	targets	10.612	0.806	8.964	12.188	7.238	12.847	10.645
Target proxies	d15N	28	targets	10.967	0.877	9.389	12.629	7.679	13.857	10.976
Target proxies	d15N	29	targets	10.44	0.851	8.815	12.082	7.548	13.004	10.429
Target proxies	d15N	30	targets	11.125	0.847	9.508	12.79	8.698	14.113	11.139
Target proxies	d15N	31	targets	9.094	0.88	7.388	10.855	6.512	12.144	9.09
Target proxies	d15N	32	targets	10.077	0.857	8.317	11.761	7.368	12.883	10.09
Target proxies	d15N	33	targets	10.285	0.842	8.585	11.862	7.228	13.092	10.265
Target proxies	d15N	34	targets	10.119	0.851	8.375	11.747	7.4	12.519	10.128
Target proxies	d15N	35	targets	9.856	0.885	8.087	11.504	6.733	12.514	9.858
Target proxies	d15N	36	targets	8.553	0.943	6.722	10.317	5.646	12.182	8.552
Target proxies	d15N	37	targets	10.359	0.866	8.539	12.006	7.755	13.196	10.36
Target proxies	d15N	38	targets	10.215	0.852	8.566	11.905	6.907	13.05	10.198
Target proxies	d15N	39	targets	10.413	0.834	8.72	11.99	7.468	12.884	10.407
Target proxies	d15N	40	targets	10.882	0.867	9.163	12.518	8.096	13.585	10.89
Target proxies	d15N	41	targets	11.032	0.858	9.383	12.677	7.804	13.776	11.017
Target proxies	d15N	42	targets	10.199	0.829	8.521	11.768	6.889	12.959	10.197
Target proxies	d15N	43	targets	10.96	0.832	9.335	12.568	8.495	14.259	10.964
Target proxies	d15N	44	targets	10.841	0.862	9.153	12.515	7.748	13.472	10.814
Target proxies	d15N	45	targets	9.047	0.907	7.2	10.854	6.32	11.78	9.012
Target proxies	d15N	46	targets	8.851	0.892	7.182	10.543	5.812	11.552	8.864
Target proxies	d15N	47	targets	9.285	0.906	7.524	11.049	6.671	12.053	9.324
Target proxies	d15N	48	targets	10.104	0.847	8.461	11.758	7.383	12.629	10.107
Target proxies	d15N	49	targets	9.382	0.862	7.682	11.026	5.912	11.799	9.405
Target proxies	d15N	50	targets	9.748	0.845	7.98	11.394	6.78	13.618	9.753
Target proxies	d15N	51	targets	9.159	0.881	7.439	10.901	5.812	11.736	9.168
Target proxies	d15N	52	targets	9.15	0.901	7.302	10.908	6.592	11.712	9.19
Target proxies	d15N	53	targets	9.399	0.873	7.621	11.059	6.648	12.647	9.384
Target proxies	d15N	54	targets	9.221	0.901	7.456	11.061	6.49	12.241	9.21
Target proxies	d15N	55	targets	10.067	0.854	8.367	11.602	7.296	12.956	10.087
Target proxies	d15N	56	targets	7.84	0.9	6.075	9.591	4.619	10.994	7.834
Target proxies	d15N	57	targets	9.382	0.869	7.659	11.108	6.254	11.886	9.361
Target proxies	d15N	58	targets	9.131	0.888	7.339	10.733	6.453	12.018	9.15
Target proxies	d15N	59	targets	9.421	0.885	7.535	11.056	6.382	11.766	9.45
Target proxies	d15N	60	targets	8.906	0.873	7.248	10.683	5.388	11.973	8.932
Target proxies	d15N	61	targets	9.219	0.874	7.548	10.925	6.341	11.629	9.193
Target proxies	d15N	62	targets	8.312	0.904	6.559	9.993	5.193	10.929	8.317
Target proxies	d15N	63	targets	10.083	0.87	8.4	11.82	7.174	12.741	10.078
Target proxies	d15N	64	targets	10.346	0.827	8.808	12.009	7.9	13.198	10.301
Target proxies	d15N	65	targets	8.312	0.926	6.456	10.096	5.176	11.514	8.339
Target proxies	d15N	66	targets	9.855	0.881	8.151	11.515	6.72	13.281	9.86
Target proxies	d15N	67	targets	9.545	0.88	7.807	11.183	6.231	12.406	9.564
Target proxies	d15N	68	targets	9.099	0.913	7.384	10.837	5.649	12.443	9.145
Target proxies	d15N	69	targets	9.217	0.883	7.465	10.844	6.093	12.295	9.235
Target proxies	d15N	70	targets	9.835	0.847	8.213	11.424	7.169	13.158	9.823
Target proxies	d15N	71	targets	9.963	0.862	8.202	11.48	6.259	12.766	10.014
Target proxies	d15N	72	targets	9.34	0.862	7.693	10.982	6.504	11.914	9.318
Target proxies	d15N	73	targets	9.246	0.896	7.4	10.918	6.49	12.274	9.258
Target proxies	d15N	74	targets	10.006	0.85	8.259	11.669	7.239	12.807	10.026
Target proxies	d15N	75	targets	8.756	0.903	6.99	10.499	5.653	12.482	8.757
Target proxies	d15N	76	targets	8.732	0.92	6.96	10.507	5.52	12.266	8.743
Target proxies	d15N	77	targets	9.351	0.904	7.581	11.013	6.694	12.137	9.362
Target proxies	d15N	78	targets	8.812	0.92	7.026	10.601	6.066	11.5	8.839
Target proxies	d15N	79	targets	9.449	0.878	7.774	11.077	6.096	12.232	9.442
Target proxies	d15N	80	targets	9.427	0.876	7.739	11.139	6.609	11.969	9.434
Target proxies	d15N	81	targets	9.939	0.822	8.333	11.563	7.291	12.865	9.963
Target proxies	d15N	82	targets	9.487	0.901	7.668	11.201	6.855	12.533	9.496
Target proxies	d15N	83	targets	9.95	0.865	8.137	11.527	6.173	12.348	9.946
Target proxies	d15N	84	targets	9.856	0.883	8.102	11.486	7.013	13.096	9.864
Target proxies	d15N	85	targets	9.442	0.909	7.649	11.169	6.598	11.983	9.452
Target proxies	d15N	86	targets	9.38	0.863	7.674	11.186	6.702	12.242	9.36
Target proxies	d15N	87	targets	9.738	0.875	7.976	11.34	7.055	12.349	9.752
Target proxies	d15N	88	targets	9.74	0.883	7.861	11.345	6.586	12.1	9.78
Target proxies	d15N	89	targets	10.222	0.839	8.442	11.728	7.234	12.493	10.266
Target proxies	d15N	90	targets	9.983	0.854	8.2	11.518	6.996	12.564	10.03
Target proxies	d15N	91	targets	9.324	0.906	7.414	11.081	6.247	11.924	9.341
Target proxies	d15N	92	targets	10.097	0.888	8.362	11.869	6.295	12.693	10.097
Target proxies	d15N	93	targets	9.27	0.899	7.366	10.965	6.515	12.245	9.28
Target proxies	d15N	94	targets	9.324	0.895	7.503	11.022	6.156	12.021	9.327
Target proxies	d15N	95	targets	9.703	0.854	8.018	11.461	7.136	12.324	9.711
Target proxies	d15N	96	targets	9.569	0.873	7.827	11.204	6.491	12.084	9.591
Target proxies	d15N	97	targets	10.149	0.841	8.51	11.845	7.52	12.555	10.142
Target proxies	d15N	98	targets	10.098	0.84	8.545	11.724	7.794	13.165	10.089
Target proxies	d15N	99	targets	9.709	0.893	7.925	11.439	5.873	12.321	9.727
Target proxies	d15N	100	targets	11.179	0.88	9.467	12.998	8.284	13.834	11.152
Target proxies	d15N	101	targets	9.92	0.913	8.035	11.592	6.559	13.213	9.98
Target proxies	d15N	102	targets	10.449	0.865	8.645	12.129	7.386	12.989	10.485
Target proxies	d15N	103	targets	9.972	0.856	8.257	11.698	6.983	12.998	9.95
Target proxies	d15N	104	targets	9.338	0.896	7.567	10.981	6.208	11.936	9.372
Target proxies	d15N	105	targets	10.668	0.815	9.037	12.201	8.057	13.189	10.72
Target proxies	d15N	106	targets	10.624	0.847	8.922	12.288	7.709	12.913	10.644
Target proxies	d15N	107	targets	10.773	0.832	9.186	12.401	7.877	13.228	10.785
Target proxies	d15N	108	targets	11.18	0.848	9.389	12.832	7.949	13.916	11.214
Target proxies	d15N	109	targets	9.638	0.878	7.795	11.32	6.485	12.082	9.679
Target proxies	d15N	110	targets	10.52	0.849	8.961	12.13	6.789	13.578	10.537
Target proxies	d15N	111	targets	10.887	0.856	9.304	12.626	7.754	13.773	10.893
Target proxies	d15N	112	targets	9.967	0.848	8.267	11.554	6.933	12.353	9.969
Target proxies	d15N	113	targets	11.014	0.837	9.339	12.75	7.965	13.372	11.011
Target proxies	d15N	114	targets	10.334	0.861	8.533	11.986	6.925	12.752	10.333
Target proxies	d15N	115	targets	10.373	0.845	8.663	11.989	7.783	13.177	10.38
Target proxies	d15N	116	targets	10.844	0.861	9.123	12.563	7.965	14.007	10.797
Target proxies	d15N	117	targets	10.193	0.828	8.548	11.756	7.759	12.977	10.183
Target proxies	d15N	118	targets	10.193	0.821	8.545	11.867	7.56	12.908	10.18
Target proxies	d15N	119	targets	10.645	0.868	8.934	12.35	7.482	13.583	10.682
Target proxies	d15N	120	targets	11.023	0.82	9.425	12.622	8.704	13.622	11.001
Target proxies	d15N	121	targets	11.803	0.876	10.128	13.534	8.904	15.34	11.816
Target proxies	d15N	122	targets	10.278	0.832	8.564	11.894	7.567	13.015	10.29
Target proxies	d15N	123	targets	10.091	0.856	8.431	11.895	7.465	12.914	10.115
Target proxies	d15N	124	targets	9.672	0.878	7.946	11.282	7.146	12.759	9.67
Target proxies	d15N	125	targets	10.432	0.842	8.805	12.152	8.102	12.811	10.418
Target proxies	d15N	126	targets	9.761	0.842	8.141	11.408	7.211	13.182	9.775
Target proxies	d15N	127	targets	10.018	0.831	8.48	11.627	7.197	12.432	10.019
Target proxies	d15N	128	targets	9.187	0.88	7.416	10.928	6.349	11.925	9.187
Target proxies	d15N	129	targets	9.959	0.886	8.202	11.68	6.886	12.781	9.931
Target proxies	d15N	130	targets	10.334	0.833	8.697	12.004	7.809	13.046	10.345
Target proxies	d15N	131	targets	9.872	0.831	8.239	11.42	6.657	12.377	9.877
Target proxies	d15N	132	targets	10.172	0.861	8.459	11.874	7.364	12.893	10.169
Target proxies	d15N	133	targets	9.581	0.842	7.832	11.19	7.153	12.532	9.606
Target proxies	d15N	134	targets	10.159	0.838	8.447	11.767	7.152	13.091	10.187
Target proxies	d13C	1	covariate	-18.924	0.697	-20.318	-17.572	-21.83	-16.421	-18.92
Target proxies	d13C	2	covariate	-19.001	0.743	-20.454	-17.54	-21.86	-16.074	-19.004
Target proxies	d13C	3	covariate	-19.312	0.708	-20.714	-17.932	-21.736	-16.853	-19.293
Target proxies	d13C	4	covariate	-19.107	0.676	-20.357	-17.766	-21.414	-16.84	-19.134
Target proxies	d13C	5	covariate	-18.833	0.67	-20.209	-17.521	-20.952	-16.587	-18.836
Target proxies	d13C	6	covariate	-18.995	0.693	-20.339	-17.633	-22.027	-16.318	-19.009
Target proxies	d13C	7	covariate	-19.021	0.719	-20.402	-17.599	-21.469	-15.871	-19.022
Target proxies	d13C	8	covariate	-19.469	0.896	-21.205	-17.856	-22.455	-16.109	-19.463
Target proxies	d13C	9	covariate	-18.816	0.785	-20.306	-17.214	-21.439	-16.164	-18.848
Target proxies	d13C	10	covariate	-18.735	0.734	-20.153	-17.276	-21.121	-15.964	-18.745
Target proxies	d13C	11	covariate	-18.954	0.756	-20.432	-17.459	-21.769	-15.787	-18.953
Target proxies	d13C	12	covariate	-19.137	0.715	-20.542	-17.723	-21.95	-16.232	-19.132
Target proxies	d13C	13	covariate	-18.69	0.871	-20.353	-16.952	-21.488	-15.243	-18.697
Target proxies	d13C	14	covariate	-18.993	0.704	-20.371	-17.601	-22.08	-15.891	-18.992
Target proxies	d13C	15	covariate	-19.123	0.695	-20.41	-17.768	-21.632	-16.699	-19.136
Target proxies	d13C	16	covariate	-18.727	0.72	-20.126	-17.316	-20.962	-15.963	-18.729
Target proxies	d13C	17	covariate	-18.86	0.698	-20.29	-17.476	-21.07	-16.189	-18.861
Target proxies	d13C	18	covariate	-18.836	0.717	-20.223	-17.396	-21.632	-15.587	-18.843
Target proxies	d15N	1	covariate	10.01	1.057	7.938	11.97	6.254	13.633	10.016
Target proxies	d15N	2	covariate	10.166	1.227	7.473	12.275	5.041	14.463	10.286
Target proxies	d15N	3	covariate	8.941	0.902	7.17	10.646	5.732	11.981	8.956
Target proxies	d15N	4	covariate	10.24	0.857	8.5	11.898	7.293	13.163	10.284
Target proxies	d15N	5	covariate	10.463	0.882	8.781	12.185	7.819	13.086	10.487
Target proxies	d15N	6	covariate	9.557	1.034	7.51	11.426	4.992	12.99	9.601
Target proxies	d15N	7	covariate	10.389	0.964	8.475	12.221	7.196	13.236	10.431
Target proxies	d15N	8	covariate	8.59	1.919	5.44	11.699	4.016	13.051	8.609
Target proxies	d15N	9	covariate	10.02	1.56	7.254	12.698	5.531	13.761	10.045
Target proxies	d15N	10	covariate	10.649	0.962	8.703	12.461	6.978	14.031	10.68
Target proxies	d15N	11	covariate	10.191	1.129	7.805	12.244	5.646	14.259	10.252
Target proxies	d15N	12	covariate	9.292	1.058	7.115	11.25	4.619	13.618	9.341
Target proxies	d15N	13	covariate	9.276	0.898	7.415	10.982	6.382	12.018	9.297
Target proxies	d15N	14	covariate	9.598	1.038	7.504	11.573	5.176	13.834	9.62
Target proxies	d15N	15	covariate	9.338	0.896	7.567	10.981	6.208	11.936	9.372
Target proxies	d15N	16	covariate	9.638	0.878	7.795	11.32	6.485	12.082	9.679
Target proxies	d15N	17	covariate	10.704	0.872	9.094	12.42	6.789	13.773	10.703
Target proxies	d15N	18	covariate	10.257	1.006	8.301	12.301	6.349	15.34	10.241
Target-to-source offsets	d13C	1	targets	4.684	0.468	3.763	5.621	3.239	6.104	4.685
Target-to-source offsets	d13C	2	targets	4.67	0.445	3.726	5.544	3.115	6.033	4.672
Target-to-source offsets	d13C	3	targets	4.727	0.464	3.838	5.588	3.132	6.088	4.74
Target-to-source offsets	d13C	4	targets	4.67	0.458	3.802	5.585	3.163	6.006	4.665
Target-to-source offsets	d13C	5	targets	4.625	0.453	3.767	5.536	3.242	6.098	4.62
Target-to-source offsets	d13C	6	targets	4.678	0.456	3.796	5.544	3.204	6.01	4.675
Target-to-source offsets	d13C	7	targets	4.673	0.475	3.709	5.639	3.26	6.122	4.669
Target-to-source offsets	d13C	8	targets	4.656	0.467	3.748	5.607	3.067	6.158	4.657
Target-to-source offsets	d13C	9	targets	4.634	0.442	3.797	5.531	3.288	6.271	4.63
Target-to-source offsets	d13C	10	targets	4.728	0.45	3.82	5.62	3.331	5.942	4.728
Target-to-source offsets	d13C	11	targets	4.743	0.477	3.791	5.657	3.198	6.102	4.747
Target-to-source offsets	d13C	12	targets	4.756	0.454	3.857	5.579	3.134	6.143	4.759
Target-to-source offsets	d13C	13	targets	4.666	0.467	3.734	5.586	3.198	6.168	4.666
Target-to-source offsets	d13C	14	targets	4.673	0.476	3.686	5.577	3.068	6.276	4.675
Target-to-source offsets	d13C	15	targets	4.668	0.473	3.785	5.536	3.029	6.567	4.658
Target-to-source offsets	d13C	16	targets	4.663	0.472	3.757	5.601	3.01	6.238	4.653
Target-to-source offsets	d13C	17	targets	4.675	0.475	3.685	5.642	3.255	6.014	4.677
Target-to-source offsets	d13C	18	targets	4.582	0.485	3.706	5.586	2.832	6.285	4.563
Target-to-source offsets	d13C	19	targets	4.699	0.454	3.776	5.555	3.248	6.148	4.689
Target-to-source offsets	d13C	20	targets	4.566	0.462	3.706	5.462	3.128	6.123	4.568
Target-to-source offsets	d13C	21	targets	4.737	0.457	3.822	5.628	3.294	6.362	4.727
Target-to-source offsets	d13C	22	targets	4.715	0.478	3.765	5.682	3.126	6.25	4.709
[truncated: 2,856 more rows]
